# Supplementary material for: Genetic Adaptation to Brackish Water and Spawning Season in European Cisco
Source: Mol Ecol. 2025 Sep 3;34(20):e70094. doi: 10.1111/mec.70094 (PMC12530279; doi:10.1111/mec.70094)
Supplement: Supplementary file 1 — File S1: List of SNPs showing strong genetic differentiation between super‐pools of Southern Swedish Lakes Fegen and Stora Hålsjön (n = 90) vs. all other European cisco populations (n = 246). File S2: List of SNPs showing strong genetic differentiation between spring spawners (n = 30) and autumn spawners in European cisco (n = 60). File S3: List of SNPs showing strong genetic differentiation between super‐pools of Kalix River (n = 21) and all other population samples from the Bothnian Bay area (riverine and coastal) (n = 157). File S4: List of SNPs showing strong genetic differentiation between super‐pools of freshwater lakes Vänern + Mälaren (n = 66) and population samples from the Bothnian Bay area (riverine and coastal) after excluding Kalix River (n = 157). File S5: List of overlapping SNPs showing strong genetic differentiation between contrast_c: freshwater Kalix River vs. all other population samples from the Bothnian Bay area (riverine and coastal) and contrast_d: freshwater lakes Vänern + Mälaren vs. population samples from the Bothnian Bay area (riverine and coastal) after excluding Kalix River in European cisco. File S6: List of overlapping genes showing strong genetic differentiation between contrast_c: freshwater Kalix River vs. all other population samples from the Bothnian Bay area (riverine and coastal) and contrast_d: freshwater lakes Vänern + Mälaren vs. population samples from the Bothnian Bay area (riverine and coastal) after excluding Kalix River in European cisco. File S7: GO enrichment analysis of genes showing high differentiation in contrast_b spring spawners vs. autumn spawners in Lakes Fegen and Stora Hålsjön. File S8:. GO enrichment analysis of genes showing high differentiation in contrast_c: freshwater Kalix River vs. all other population samples from the Bothnian Bay area (riverine and coastal). File S9:. GO enrichment analysis of genes showing high differentiation in contrast_d: freshwater lakes Vänern + Mälaren vs. population samples [file MEC-34-e70094-s003.xlsx]

## Sheet: Supp1
File S1. List of SNPs showing strong genetic differentiation between super-pools of Southern Swedish Lakes Fegen and Stora Hålsjön (n=90) vs. all other European cisco populations (n=246).
CHR	POS	REF	ALT	-log10(P)	SNP type	associated.gene.name	associated.gene.id
1	2617031	G	A	68.7015	intron_variant	NPR3	COALG00000000051
1	6226107	G	A	64.7239	exon_variant	SDF2L1	COALG00000000130
1	46321278	T	C	69.8174	intron_variant	NCF2	COALG00000001225
1	46329851	A	G	69.5189	intron_variant	NCF2	COALG00000001225
2	14446135	G	A	71.7195	intergenic_region	/	/
2	14454859	T	C	64.9957	intergenic_region	/	/
2	14456449	A	C	66.5381	intergenic_region	/	/
2	14595955	G	T	68.1387	upstream_gene_variant	KIN14E	COALG00000001706
2	46109548	T	A	67.2051	intron_variant	PTAR1	COALG00000002612
2	46119464	C	T	68.8293	intron_variant	PTAR1	COALG00000002612
3	23388173	T	C	66.1466	intergenic_region	/	/
3	45158920	C	T	66.3328	intron_variant	FRMD6	COALG00000004017
3	45158973	A	G	76.8988	intron_variant	FRMD6	COALG00000004017
3	51379584	T	C	65.6683	intergenic_region	/	/
5	64888004	C	T	71.7889	intron_variant	FBLN1	COALG00000007105
7	28065198	T	A	65.5091	intergenic_region	/	/
7	28153543	A	G	66.7041	exon_variant	ZNF423	COALG00000009494
7	28331640	C	T	68.1237	intron_variant	PEDS1	COALG00000009495
7	59832664	C	A	70.3277	intergenic_region	/	/
8	2336613	G	T	65.546	intergenic_region	/	/
8	57217825	A	T	73.5001	intron_variant	PLEKHA5	COALG00000011508
9	7277843	T	C	65.171	intergenic_region	/	/
11	9507731	C	T	73.5134	intergenic_region	/	/
12	37807822	C	T	65.6982	upstream_gene_variant	ALKBH8	COALG00000016880
12	48229305	G	A	67.3604	intergenic_region	/	/
13	9057879	G	A	67.7573	intron_variant	SRPK1	COALG00000017372
13	9226324	A	T	64.5957	intergenic_region	/	/
13	21626078	A	T	64.5089	intron_variant	SPATS2	COALG00000017779
14	14044168	C	G	65.0743	intron_variant	TSHZ2	COALG00000018979
14	14060996	A	T	67.4778	intron_variant	TSHZ2	COALG00000018979
15	15288603	A	G	64.6912	upstream_gene_variant	ZNF235	COALG00000020425
15	15447987	G	A	66.1984	intergenic_region	/	/
15	15454642	C	T	69.6001	intergenic_region	/	/
15	15506240	T	C	69.7623	intergenic_region	/	/
15	15569086	G	A	77.2548	intergenic_region	/	/
15	15570008	G	C	71.7771	intergenic_region	/	/
15	15615804	C	T	70.7044	intron_variant	GNA11	COALG00000020433
15	15642622	A	G	66.5961	downstream_gene_variant	HNRNPK	COALG00000020435
15	15656451	C	T	65.1375	intron_variant	HNRNPK	COALG00000020435
15	15666821	G	A	71.9607	intron_variant	NTRK2	COALG00000020436
15	16763866	C	T	66.9381	intergenic_region	/	/
17	1084016	T	G	69.9846	intron_variant	CYRIB	COALG00000023305
17	14974987	C	A	68.3524	intron_variant	CLSTN2A	COALG00000023657
17	14978218	G	T	67.9433	intron_variant	CLSTN2A	COALG00000023657
17	14987804	A	C	69.5938	intron_variant	CLSTN2A	COALG00000023657
17	55364765	T	A	70.7589	intron_variant	STAM	COALG00000024841
17	55366094	C	G	65.2743	intron_variant	STAM	COALG00000024841
17	55367393	A	G	67.905	intron_variant	STAM	COALG00000024841
17	55433433	G	A	66.0991	intron_variant	TMEM236	COALG00000024843
18	10134663	C	T	72.7392	intron_variant	ABI1	COALG00000025086
18	49780355	T	C	65.7652	intergenic_region	/	/
18	49899297	G	A	65.2748	intergenic_region	/	/
18	49988102	C	T	66.5825	intron_variant	TAFA5	COALG00000026226
18	51517569	A	C	69.7574	upstream_gene_variant	KDM5A	COALG00000026247
18	51958186	T	C	66.1823	intergenic_region	/	/
18	52040135	A	T	67.6828	intron_variant	TC1A	COALG00000026258
18	52444509	T	C	65.2555	intergenic_region	/	/
18	52444510	G	T	65.567	intergenic_region	/	/
19	39205318	T	C	71.6097	intron_variant	COL23A1	COALG00000027290
19	39205517	G	A	68.388	intron_variant	COL23A1	COALG00000027290
20	45898974	C	T	66.1266	intergenic_region	/	/
21	38465428	G	A	65.1052	intron_variant	MBOAT2	COALG00000029547
22	22876869	T	C	69.7999	intergenic_region	/	/
22	45443305	T	C	67.7719	intergenic_region	/	/
25	9801278	T	G	71.0121	intron_variant	MAP2K4	COALG00000033859
25	18658737	A	C	75.5772	intron_variant	PEMT	COALG00000034074
25	18792169	A	T	64.8255	intron_variant	RAB26	COALG00000034076
25	18936470	G	A	68.8644	downstream_gene_variant	LMF1	COALG00000034079
26	14749557	A	C	65.2146	intergenic_region	/	/
26	14749566	G	T	67.0087	intergenic_region	/	/
27	19468870	A	C	66.7285	intergenic_region	/	/
27	19484053	C	T	67.684	intergenic_region	/	/
27	19847299	T	A	64.8916	downstream_gene_variant	TC1A	COALG00000035985
27	39511366	G	A	64.9538	upstream_gene_variant	SNX27	COALG00000036511
27	39584867	C	T	69.2332	intergenic_region	/	/
27	60573048	T	A	65.3007	intron_variant	GRIK5	COALG00000037250
28	73645356	C	G	80.5016	intergenic_region	/	/
28	73645480	G	A	74.5757	intergenic_region	/	/
28	73676149	A	G	65.3261	intergenic_region	/	/
28	73676170	G	A	75.9058	intergenic_region	/	/
29	2863411	G	C	66.8686	intron_variant	PPME1	COALG00000040420
29	2883606	G	T	66.5275	intergenic_region	/	/
29	35230622	A	G	65.9063	upstream_gene_variant	/	COALG00000041345
29	35498987	G	T	71.5637	intergenic_region	/	/
29	35549879	T	A	70.2113	intergenic_region	/	/
29	35549907	G	C	66.7654	intergenic_region	/	/
30	1401038	T	C	71.7299	intergenic_region	/	/
30	1541632	C	G	69.2326	intergenic_region	/	/
30	1621047	C	A	64.5721	intergenic_region	/	/
30	2235532	C	G	65.6487	intergenic_region	/	/
30	15637539	C	A	66.5747	intron_variant	/	COALG00000041974
30	15637550	C	A	64.5158	intron_variant	/	COALG00000041974
31	86433744	C	A	64.9399	intergenic_region	/	/
31	86434228	G	T	67.2265	intergenic_region	/	/
31	86461164	G	A	72.3176	intergenic_region	/	/
31	86462585	G	A	65.463	intergenic_region	/	/
31	86465754	A	C	64.5159	intergenic_region	/	/
32	8540924	C	G	69.9761	intron_variant	EGFL6	COALG00000046019
32	8565832	C	A	71.234	intron_variant	TRAPPC2	COALG00000046021
32	8901774	G	T	64.5753	intron_variant	TNS1	COALG00000046033
32	8992915	C	T	71.1529	upstream_gene_variant	TNS1	COALG00000046036
32	12980234	A	T	64.5609	upstream_gene_variant	ARHGEF7	COALG00000046153
32	26297175	G	T	70.1387	intergenic_region	/	/
32	46617313	A	G	65.0331	intergenic_region	/	/
32	46956070	G	T	66.2081	intron_variant	LRRFIP1	COALG00000047010
32	48031699	G	A	67.059	downstream_gene_variant	CAVIN2	COALG00000047035
33	57649104	T	C	66.437	downstream_gene_variant	UBB	COALG00000048593
35	1586517	G	T	64.5318	intron_variant	/	COALG00000050505
35	1586531	A	G	67.7567	intron_variant	/	COALG00000050505
35	11110802	C	T	68.3641	intron_variant	CALN1	COALG00000050807
35	11201686	C	A	67.6958	intergenic_region	/	/
35	11201688	C	A	71.891	intergenic_region	/	/
35	11201689	C	G	68.1667	intergenic_region	/	/
35	11201690	T	G	68.041	intergenic_region	/	/
35	11203859	A	T	64.9792	intergenic_region	/	/
35	11271957	A	G	66.5722	upstream_gene_variant	METTL27	COALG00000050811
35	45417069	A	G	65.7958	intron_variant	RNF122	COALG00000051784
39	5866695	G	T	66.0484	intergenic_region	/	/
40	994129	C	T	65.0917	intergenic_region	/	/
40	1053517	T	C	69.0016	intergenic_region	/	/

## Sheet: Supp2
File S2. List of SNPs showing strong genetic differentiation between spring spawners (n=30) and autumn spawners in European cisco (n=60).
CHR	POS	REF	ALT	-log10 (P)	SNP type	associated.gene.name	associated.gene.id
1	8816702	C	T	24.4951	intergenic_region	/	/
1	8835411	T	C	20.0843	intergenic_region	/	/
1	15076066	A	G	21.5655	intron_variant	XRCC4	COALG00000000320
1	15076080	T	A	21.0633	intron_variant	XRCC4	COALG00000000320
1	15149942	C	T	27.0643	upstream_gene_variant	VCAN	COALG00000000321
1	15150652	T	A	22.0997	upstream_gene_variant	VCAN	COALG00000000321
1	15294175	A	C	21.1774	intergenic_region	/	/
1	15304053	C	T	22.5497	intergenic_region	/	/
1	15304093	C	T	23.5397	intergenic_region	/	/
1	15308593	C	T	22.486	intergenic_region	/	/
1	15319074	C	T	21.2133	intergenic_region	/	/
1	15323904	G	C	21.2679	intergenic_region	/	/
1	15337747	A	C	20.329	intergenic_region	/	/
1	15340229	A	G	22.7918	intergenic_region	/	/
1	15357363	C	T	22.0615	intergenic_region	/	/
1	15363886	C	A	20.5614	intergenic_region	/	/
1	15364901	C	G	22.2538	intergenic_region	/	/
1	15364928	A	T	23.1661	intergenic_region	/	/
1	15367923	T	C	21.4925	intergenic_region	/	/
1	15371156	A	C	21.723	intergenic_region	/	/
1	15400974	T	A	22.6256	intergenic_region	/	/
1	15401309	G	C	20.6201	intergenic_region	/	/
1	15407080	A	C	22.3408	intergenic_region	/	/
1	15407913	G	A	22.7772	intergenic_region	/	/
1	15407948	G	T	24.4464	intergenic_region	/	/
1	15407950	C	T	23.07	intergenic_region	/	/
1	15422345	G	A	21.0309	intron_variant	EDIL3	COALG00000000325
1	15425653	C	A	23.4634	intron_variant	EDIL3	COALG00000000325
1	15432948	A	C	23.5185	intron_variant	EDIL3	COALG00000000325
1	15433115	A	C	22.2674	intron_variant	EDIL3	COALG00000000325
1	15467749	A	G	21.0877	intron_variant	EDIL3	COALG00000000325
1	15487196	C	T	21.6882	intron_variant	EDIL3	COALG00000000325
1	15498567	C	T	22.3813	intron_variant	EDIL3	COALG00000000325
1	15523782	G	A	21.2325	exon_variant	EDIL3	COALG00000000325
1	15546285	G	A	22.351	intron_variant	EDIL3	COALG00000000325
1	15546379	G	T	23.3794	intron_variant	EDIL3	COALG00000000325
1	47187971	A	G	20.1759	intergenic_region	/	/
1	47223063	G	T	20.9768	intergenic_region	/	/
1	47240907	G	T	21.7059	intergenic_region	/	/
1	47252738	A	G	20.2371	intergenic_region	/	/
1	47268555	A	T	21.6841	intergenic_region	/	/
1	47268616	G	A	21.114	intergenic_region	/	/
1	47268628	C	G	22.5058	intergenic_region	/	/
1	47268629	T	A	20.3452	intergenic_region	/	/
1	47268648	G	C	20.342	intergenic_region	/	/
1	47281633	T	C	20.4996	intergenic_region	/	/
1	47282416	T	A	21.8613	intergenic_region	/	/
1	47343084	C	A	22.5517	intergenic_region	/	/
1	47391521	G	A	20.443	intergenic_region	/	/
2	17242384	T	A	22.6907	intron_variant	PMPCA	COALG00000001788
2	17257708	T	G	20.5366	intron_variant	PMPCA	COALG00000001788
2	17258608	A	G	21.9667	intron_variant	PMPCA	COALG00000001788
2	17310859	A	T	20.3692	intergenic_region	/	/
2	39800937	C	T	21.4034	intergenic_region	/	/
3	33782687	T	C	20.9136	intron_variant	TPSG1	COALG00000003741
3	33919313	G	A	20.8233	exon_variant	KCNK10	COALG00000003745
3	37585048	G	A	23.3057	intergenic_region	/	/
3	39869644	T	C	20.1126	intergenic_region	/	/
4	41543301	T	C	20.2625	intron_variant	NRXN3	COALG00000005196
4	41635485	A	T	20.5861	intergenic_region	/	/
4	41635542	G	A	21.0262	intergenic_region	/	/
4	41635552	C	G	21.1273	intergenic_region	/	/
5	14134367	C	A	20.1623	intron_variant	TC1A	COALG00000005800
5	14143414	G	T	21.8063	intron_variant	TC1A	COALG00000005800
5	29103704	C	T	20.225	upstream_gene_variant	STRIP1	COALG00000006152
5	42649474	T	C	21.1802	downstream_gene_variant	PIK3C2B	COALG00000006574
5	42709062	T	A	20.822	intergenic_region	/	/
5	42730474	G	T	21.1683	intergenic_region	/	/
5	42749669	T	C	21.9869	intron_variant	PLEKHA6	COALG00000006577
5	42758090	C	T	23.6263	intron_variant	PLEKHA6	COALG00000006577
5	42759820	C	T	21.6373	intron_variant	PLEKHA6	COALG00000006577
5	42768941	G	T	21.1932	intron_variant	PLEKHA6	COALG00000006577
5	42769753	T	G	22.5925	intron_variant	PLEKHA6	COALG00000006577
5	42772768	C	T	22.7265	intron_variant	PLEKHA6	COALG00000006577
5	42773619	T	C	20.5754	intron_variant	PLEKHA6	COALG00000006577
5	42773636	A	T	20.777	intron_variant	PLEKHA6	COALG00000006577
5	42774069	G	A	21.9178	intron_variant	PLEKHA6	COALG00000006577
5	42774149	T	A	22.0012	intron_variant	PLEKHA6	COALG00000006577
5	42788632	G	A	21.3517	intron_variant	PLEKHA6	COALG00000006577
5	42788635	C	T	21.6622	intron_variant	PLEKHA6	COALG00000006577
5	42798793	C	G	20.1802	intron_variant	PLEKHA6	COALG00000006577
5	42804798	T	C	22.1664	intron_variant	PLEKHA6	COALG00000006577
5	42804846	A	C	26.7807	intron_variant	PLEKHA6	COALG00000006577
5	42805588	A	G	20.2321	intron_variant	PLEKHA6	COALG00000006577
5	42815778	C	A	22.8676	intron_variant	PLEKHA6	COALG00000006577
5	42820702	C	A	20.1846	intron_variant	PLEKHA6	COALG00000006577
5	42820782	C	A	23.2551	intron_variant	PLEKHA6	COALG00000006577
5	42828969	A	T	20.2342	intron_variant	PLEKHA6	COALG00000006577
5	42830084	A	C	21.6724	intron_variant	PLEKHA6	COALG00000006577
5	42837497	T	G	20.6019	intron_variant	PLEKHA6	COALG00000006577
5	42837664	C	A	23.97	intron_variant	PLEKHA6	COALG00000006577
5	42837752	A	T	22.1847	intron_variant	PLEKHA6	COALG00000006577
5	42851077	A	G	20.4356	intergenic_region	/	/
5	42851418	A	G	21.4029	intergenic_region	/	/
5	42859798	T	A	20.4548	intron_variant	/	COALG00000006578
5	42859841	A	G	20.3392	intron_variant	/	COALG00000006578
5	42859855	A	G	20.1279	intron_variant	/	COALG00000006578
5	42868870	G	A	23.1027	downstream_gene_variant	/	COALG00000006578
5	42870697	C	T	24.2187	intergenic_region	/	/
5	42874691	T	G	21.3753	intergenic_region	/	/
5	42893528	A	T	22.4098	intergenic_region	/	/
5	42893822	C	G	20.9503	intergenic_region	/	/
5	42910219	A	T	21.2737	intron_variant	CSF1	COALG00000006580
5	42916368	G	T	20.5413	intron_variant	CSF1	COALG00000006580
5	42917100	C	T	21.4604	intron_variant	CSF1	COALG00000006580
5	42925523	T	A	20.5624	intron_variant	CSF1	COALG00000006580
5	42944921	T	A	21.6141	upstream_gene_variant	CSF1	COALG00000006580
5	42945147	C	A	27.9135	upstream_gene_variant	CSF1	COALG00000006580
5	42945752	T	C	20.3299	upstream_gene_variant	CSF1	COALG00000006580
5	42948711	G	A	20.8765	intergenic_region	/	/
5	42965920	C	T	21.9529	intergenic_region	/	/
5	42968122	C	T	24.9491	intergenic_region	/	/
5	42972977	G	A	23.6281	intergenic_region	/	/
5	42978510	C	A	21.0718	intergenic_region	/	/
5	42979225	A	T	22.2466	intergenic_region	/	/
5	42985612	A	C	24.0141	intergenic_region	/	/
5	42990043	T	A	20.4427	intergenic_region	/	/
5	43000859	C	T	23.1186	intergenic_region	/	/
5	43003225	G	A	20.5057	intergenic_region	/	/
5	43014057	C	T	21.7193	intergenic_region	/	/
5	43030655	C	T	21.9589	intergenic_region	/	/
5	43030679	A	G	22.9028	intergenic_region	/	/
5	43037529	G	A	20.5353	intergenic_region	/	/
5	43037766	T	C	20.2683	intergenic_region	/	/
5	43037982	T	G	22.2323	intergenic_region	/	/
5	43043556	C	G	21.4477	intergenic_region	/	/
5	43063043	T	C	20.5224	intergenic_region	/	/
5	43063222	C	A	20.9023	intergenic_region	/	/
5	43064222	C	T	21.7838	intergenic_region	/	/
5	43068325	G	C	20.6875	intergenic_region	/	/
5	43078587	G	A	25.4676	intergenic_region	/	/
5	43084470	C	A	22.3326	intergenic_region	/	/
5	43088038	C	G	24.351	intergenic_region	/	/
5	43092342	A	T	21.8162	intergenic_region	/	/
5	43092351	T	C	21.0055	intergenic_region	/	/
5	43094110	A	G	24.1904	intergenic_region	/	/
5	43094147	C	T	24.0528	intergenic_region	/	/
5	43101036	C	A	21.4276	intergenic_region	/	/
5	43101254	C	T	22.0214	intergenic_region	/	/
5	43104200	A	G	22.2043	intergenic_region	/	/
5	43116735	C	T	23.4529	intergenic_region	/	/
5	43117481	T	A	21.4577	intergenic_region	/	/
5	43124772	A	C	22.2309	intergenic_region	/	/
5	43124779	T	A	22.3858	intergenic_region	/	/
5	43124783	T	G	22.8655	intergenic_region	/	/
5	43124787	T	C	22.027	intergenic_region	/	/
5	43134777	T	A	29.2423	intergenic_region	/	/
5	43161184	C	T	22.4513	upstream_gene_variant	/	COALG00000006585
5	43163732	T	A	24.3611	upstream_gene_variant	/	COALG00000006585
5	43182839	G	T	22.8297	intergenic_region	/	/
5	43209863	C	A	21.8109	intron_variant	ATP2B4	COALG00000006586
5	43234027	G	T	21.1138	intron_variant	ATP2B4	COALG00000006586
5	43235633	T	G	20.4313	intron_variant	ATP2B4	COALG00000006586
5	43239429	C	T	20.576	intron_variant	ATP2B4	COALG00000006586
5	43242432	G	C	21.6333	intron_variant	ATP2B4	COALG00000006586
5	43247188	T	A	21.6187	intron_variant	ATP2B4	COALG00000006586
5	43252602	A	C	21.9492	intron_variant	ATP2B4	COALG00000006586
5	43253230	C	A	27.8966	intron_variant	ATP2B4	COALG00000006586
5	43261101	T	C	23.2064	intron_variant	ATP2B4	COALG00000006586
5	43266147	G	A	23.0913	intron_variant	ATP2B4	COALG00000006586
5	43266759	C	G	23.0534	intron_variant	ATP2B4	COALG00000006586
5	43276075	A	C	22.0324	intron_variant	ATP2B4	COALG00000006586
5	43276806	A	G	23.5312	intron_variant	ATP2B4	COALG00000006586
5	43291840	G	A	22.0734	intron_variant	ATP2B4	COALG00000006586
5	43292156	T	C	23.7688	intron_variant	ATP2B4	COALG00000006586
5	43297009	A	T	20.4509	intron_variant	ATP2B4	COALG00000006586
5	43320094	G	T	22.6649	intron_variant	ATP2B4	COALG00000006586
5	43320178	G	A	22.5761	intron_variant	ATP2B4	COALG00000006586
5	43321933	T	C	21.5218	intron_variant	ATP2B4	COALG00000006586
5	43327786	G	A	25.2765	intron_variant	ATP2B4	COALG00000006586
5	43329011	C	A	21.9503	intron_variant	ATP2B4	COALG00000006586
5	43329663	A	G	20.9425	intron_variant	ATP2B4	COALG00000006586
5	43332015	C	A	23.195	intron_variant	ATP2B4	COALG00000006586
5	43332018	T	A	23.0617	intron_variant	ATP2B4	COALG00000006586
5	43332677	G	A	20.8414	intron_variant	ATP2B4	COALG00000006586
5	43332694	T	C	20.345	intron_variant	ATP2B4	COALG00000006586
5	43343830	C	T	22.1886	exon_variant	ATP2B4	COALG00000006586
5	43343975	T	A	22.2554	intron_variant	ATP2B4	COALG00000006586
5	43346000	G	C	21.5146	intron_variant	ATP2B4	COALG00000006586
5	43351259	T	C	20.0658	intron_variant	ATP2B4	COALG00000006586
5	43351971	A	T	20.8374	intron_variant	ATP2B4	COALG00000006586
5	43354683	G	T	24.0847	intron_variant	ATP2B4	COALG00000006586
5	43389827	G	C	20.2496	exon_variant	ATP2B4	COALG00000006586
5	43402497	T	C	20.3401	downstream_gene_variant	APOBEC2	COALG00000006590
5	43463997	C	A	23.1183	intergenic_region	/	/
5	43465035	A	G	21.0815	intergenic_region	/	/
5	43468844	G	C	23.9735	intergenic_region	/	/
5	43472791	C	T	22.6299	intergenic_region	/	/
5	43505066	C	T	23.0713	intergenic_region	/	/
5	43512168	T	C	20.4506	intergenic_region	/	/
5	43523701	T	A	22.8776	intergenic_region	/	/
5	43554155	A	G	20.7023	intergenic_region	/	/
5	43565375	A	T	21.3397	intron_variant	ARL8A	COALG00000006594
5	43571643	A	T	22.1964	intron_variant	ARL8A	COALG00000006594
5	43660772	C	A	21.7526	intergenic_region	/	/
5	43745302	A	G	23.4562	upstream_gene_variant	TMEM263	COALG00000006603
5	43751591	A	G	22.4282	intergenic_region	/	/
5	43759520	T	A	21.4786	upstream_gene_variant	DENND2D	COALG00000006604
5	43782873	C	A	21.46	intron_variant	DENND2D	COALG00000006604
5	43782888	A	G	22.4705	intron_variant	DENND2D	COALG00000006604
5	43802107	C	A	22.1727	intron_variant	DRAM2	COALG00000006606
5	43835139	A	T	20.3755	intergenic_region	/	/
5	43836275	A	G	20.7566	intergenic_region	/	/
5	43836292	C	A	21.1818	intergenic_region	/	/
5	63089909	A	G	21.1577	intergenic_region	/	/
5	63094113	A	G	21.0715	intergenic_region	/	/
5	63099035	G	A	20.5779	intron_variant	EDN3	COALG00000007082
5	63102705	C	A	20.2073	intron_variant	EDN3	COALG00000007082
5	63117271	G	T	20.1567	intron_variant	EDN3	COALG00000007082
5	63140544	G	T	23.6449	intergenic_region	/	/
5	63140555	G	A	22.879	intergenic_region	/	/
5	63145100	T	G	21.1704	intergenic_region	/	/
5	63146686	C	T	23.9698	intergenic_region	/	/
5	63146688	A	T	25.7544	intergenic_region	/	/
5	63146712	T	A	25.9555	intergenic_region	/	/
5	63146908	T	G	22.8007	intergenic_region	/	/
5	63146969	A	G	21.9333	intergenic_region	/	/
5	63150156	T	G	22.0897	intergenic_region	/	/
5	63150213	G	T	20.6958	intergenic_region	/	/
5	63150762	G	C	21.7059	intergenic_region	/	/
5	63150820	C	T	21.8078	intergenic_region	/	/
5	63150862	G	A	21.233	intergenic_region	/	/
5	63150878	T	G	21.4351	intergenic_region	/	/
5	63150893	G	A	23.1148	intergenic_region	/	/
5	63151392	A	G	24.4684	intergenic_region	/	/
5	63151437	A	G	26.4769	intergenic_region	/	/
5	63151477	T	G	25.1352	intergenic_region	/	/
5	63152007	A	T	26.5709	intergenic_region	/	/
5	63153300	C	T	23.7044	intergenic_region	/	/
5	63153324	T	C	21.2521	intergenic_region	/	/
5	63154297	A	C	22.7628	intergenic_region	/	/
5	63154608	A	G	22.5589	intergenic_region	/	/
5	63160360	A	G	20.2327	intergenic_region	/	/
5	63160521	T	A	20.7802	intergenic_region	/	/
5	63160894	A	T	23.7878	intergenic_region	/	/
5	63162034	C	T	22.1665	intergenic_region	/	/
5	63168789	T	C	20.2768	intergenic_region	/	/
5	63178406	A	G	20.536	intergenic_region	/	/
5	63178543	T	C	22.1534	intergenic_region	/	/
5	63202162	C	T	21.1845	intergenic_region	/	/
5	63202429	C	T	20.5185	intergenic_region	/	/
5	63203080	A	C	20.8658	intergenic_region	/	/
5	63203116	T	C	20.7524	intergenic_region	/	/
5	63208545	C	T	21.5947	intergenic_region	/	/
5	63208558	G	C	23.0617	intergenic_region	/	/
5	63208581	T	G	21.9614	intergenic_region	/	/
5	63208853	G	A	22.1523	intergenic_region	/	/
5	63208883	G	C	21.0285	intergenic_region	/	/
5	63208913	G	C	22.9612	intergenic_region	/	/
5	63210866	C	T	23.0707	intergenic_region	/	/
5	63242101	G	C	20.5776	intergenic_region	/	/
5	63242233	A	C	21.2018	intergenic_region	/	/
5	63242252	T	A	20.1938	intergenic_region	/	/
5	63242333	G	C	23.0046	intergenic_region	/	/
5	63242361	C	A	20.2092	intergenic_region	/	/
5	63252607	A	T	20.6527	intergenic_region	/	/
5	63255154	G	A	21.8522	intergenic_region	/	/
5	63255203	C	T	24.8595	intergenic_region	/	/
5	63256900	A	G	20.4279	intergenic_region	/	/
5	63260174	A	G	27.6395	intergenic_region	/	/
5	63260294	T	G	20.5647	intergenic_region	/	/
5	63293206	C	T	24.0957	intergenic_region	/	/
5	63308642	C	T	22.6382	intergenic_region	/	/
5	63308731	G	T	24.3761	intergenic_region	/	/
5	63309324	G	T	20.3571	intergenic_region	/	/
5	63312948	A	T	23.1829	intergenic_region	/	/
5	63313014	C	A	25.9761	intergenic_region	/	/
5	63313019	A	T	24.5144	intergenic_region	/	/
5	63313021	G	C	28.2035	intergenic_region	/	/
5	63313129	G	A	21.4918	intergenic_region	/	/
5	63313134	A	T	25.2319	intergenic_region	/	/
5	63323417	C	T	21.3051	intergenic_region	/	/
5	63333122	A	G	23.5902	intergenic_region	/	/
5	63333193	A	T	23.8561	intergenic_region	/	/
5	63335388	A	G	20.4849	intergenic_region	/	/
5	63344571	T	C	22.2351	intergenic_region	/	/
5	63344575	T	C	24.0918	intergenic_region	/	/
5	63344704	T	C	20.4972	intergenic_region	/	/
5	63347308	A	T	20.8537	intergenic_region	/	/
5	63347316	A	G	20.9688	intergenic_region	/	/
5	63347405	C	G	21.9116	intergenic_region	/	/
5	63349168	G	T	21.4153	intergenic_region	/	/
5	63349285	C	G	23.117	intergenic_region	/	/
5	63349300	T	A	24.3743	intergenic_region	/	/
5	63349419	A	T	20.3503	intergenic_region	/	/
5	63352019	A	G	23.1245	intergenic_region	/	/
5	63352216	T	C	20.4766	intergenic_region	/	/
5	63352228	A	G	20.6591	intergenic_region	/	/
5	63352230	A	C	20.5729	intergenic_region	/	/
5	63352262	C	T	26.0926	intergenic_region	/	/
5	63352316	C	G	20.5285	intergenic_region	/	/
5	63352347	C	G	24.5165	intergenic_region	/	/
5	63352367	A	G	21.5257	intergenic_region	/	/
5	63352371	T	A	25.4366	intergenic_region	/	/
5	63352388	C	T	24.1896	intergenic_region	/	/
5	63427635	C	T	23.428	intron_variant	CASS4	COALG00000007087
5	63431765	C	G	21.4796	intron_variant	CASS4	COALG00000007087
5	63441975	T	A	21.0821	intron_variant	CASS4	COALG00000007087
5	63441996	G	A	23.5329	intron_variant	CASS4	COALG00000007087
5	63454950	C	T	22.8949	intron_variant	CASS4	COALG00000007087
5	63454976	G	T	21.547	intron_variant	CASS4	COALG00000007087
5	63479779	A	T	21.8548	exon_variant	CASS4	COALG00000007087
5	63511326	G	T	20.1118	intron_variant	FAM120A	COALG00000007089
5	63566190	T	G	22.369	downstream_gene_variant	FAM120A	COALG00000007091
6	19890246	A	T	23.5319	intergenic_region	/	/
6	19923556	C	T	21.8018	intron_variant	SEMA3F	COALG00000007608
6	19940956	T	G	20.6032	intron_variant	SEMA3F	COALG00000007608
6	19948110	C	G	20.1836	intergenic_region	/	/
6	19953616	G	A	20.2396	intergenic_region	/	/
6	19953884	G	T	21.2657	intergenic_region	/	/
6	19967950	A	C	23.5062	intron_variant	CAMKV	COALG00000007609
6	20068981	C	T	20.2952	intergenic_region	/	/
6	20100388	C	A	20.6614	intergenic_region	/	/
6	20188188	C	T	21.8568	intergenic_region	/	/
6	20268631	G	T	22.8876	intron_variant	DSK1	COALG00000007616
6	20268648	G	T	21.8721	intron_variant	DSK1	COALG00000007616
6	24261949	G	A	21.8079	intron_variant	MAGI1	COALG00000007720
6	30237690	C	T	21.8264	intergenic_region	/	/
6	30245801	T	A	21.1126	intergenic_region	/	/
6	30389052	T	C	20.2978	upstream_gene_variant	/	COALG00000007863
6	30389067	C	T	20.3569	upstream_gene_variant	/	COALG00000007863
6	30564894	C	A	21.8743	intergenic_region	/	/
6	36627671	T	G	20.9072	upstream_gene_variant	SCN8A	COALG00000008076
6	36714495	C	T	23.3621	intergenic_region	/	/
6	36726590	C	A	20.6621	intergenic_region	/	/
6	36792546	G	A	20.9674	intergenic_region	/	/
6	36794765	T	A	21.0952	intergenic_region	/	/
6	36813082	G	T	20.6503	intergenic_region	/	/
6	36848238	T	G	22.5316	intergenic_region	/	/
6	36907717	A	T	20.7042	intron_variant	BHLHE40	COALG00000008083
6	36930246	G	T	20.1365	downstream_gene_variant	ITPR1	COALG00000008084
6	36942888	C	A	20.5419	intron_variant	ITPR1	COALG00000008084
6	38949286	A	C	20.0923	intron_variant	TIMELESS	COALG00000008140
6	38950852	A	C	20.2745	intron_variant	TIMELESS	COALG00000008140
6	38987545	C	T	21.1217	intron_variant	/	COALG00000008141
6	42766678	C	T	20.4779	exon_variant	EIF4ENIF1	COALG00000008266
6	42786649	A	C	20.6445	intron_variant	PATZ1	COALG00000008268
6	42852561	C	T	21.8085	downstream_gene_variant	TGFA	COALG00000008272
7	37680163	A	C	20.3666	intron_variant	CD9	COALG00000009703
7	37686275	A	T	20.8568	downstream_gene_variant	CD9	COALG00000009703
7	37722123	C	T	26.0655	intergenic_region	/	/
7	37738272	C	T	20.4983	intergenic_region	/	/
7	37738990	T	C	20.8276	intergenic_region	/	/
7	37739005	C	T	20.2134	intergenic_region	/	/
7	37752433	T	C	23.4483	intergenic_region	/	/
7	37758253	G	A	21.0849	upstream_gene_variant	BEND7	COALG00000009705
7	37758279	A	G	20.4641	upstream_gene_variant	BEND7	COALG00000009705
7	37762581	A	G	22.8583	intron_variant	BEND7	COALG00000009705
7	37762786	T	C	20.6093	intron_variant	BEND7	COALG00000009705
7	37777026	A	C	23.1683	upstream_gene_variant	SEPHS1	COALG00000009706
7	37777388	A	T	21.4874	upstream_gene_variant	SEPHS1	COALG00000009706
7	37777389	A	T	20.654	upstream_gene_variant	SEPHS1	COALG00000009706
7	37778579	C	A	20.1504	upstream_gene_variant	SEPHS1	COALG00000009706
7	37795332	C	T	25.8972	exon_variant	SEPHS1	COALG00000009706
7	37797054	T	G	22.4583	intron_variant	CPT1A	COALG00000009707
7	37812949	G	A	20.4223	intron_variant	KLHL13	COALG00000009708
7	37821250	T	A	22.3187	intron_variant	CHKA	COALG00000009709
7	37821372	A	T	22.4674	intron_variant	CHKA	COALG00000009709
7	37822180	A	G	27.9803	intron_variant	CHKA	COALG00000009709
7	37823759	C	T	20.4961	intron_variant	CHKA	COALG00000009709
7	37826977	G	T	21.9504	intron_variant	CHKA	COALG00000009709
7	37830799	T	C	21.3497	intron_variant	CHKA	COALG00000009709
7	37831736	A	G	23.562	intron_variant	CHKA	COALG00000009709
7	37831831	T	G	22.2229	intron_variant	CHKA	COALG00000009709
7	37834941	C	A	25.2196	intron_variant	CHKA	COALG00000009709
7	37837428	T	G	23.6499	intron_variant	CHKA	COALG00000009709
7	37838119	A	C	26.5887	intron_variant	CHKA	COALG00000009709
7	37855808	T	C	23.7383	intron_variant	CHKA	COALG00000009709
7	37856329	G	T	20.5534	intron_variant	CHKA	COALG00000009709
7	37870108	T	C	22.6234	intron_variant	CHKA	COALG00000009709
7	37870400	A	C	20.9382	intron_variant	CHKA	COALG00000009709
7	37873521	C	G	25.5178	upstream_gene_variant	CHKA	COALG00000009709
7	37913886	T	A	24.0608	upstream_gene_variant	ZP4	COALG00000009713
7	38020580	G	C	21.9136	intron_variant	MAPK8IP2	COALG00000009715
7	38162951	G	A	20.5092	intergenic_region	/	/
7	38163188	G	T	20.4112	intergenic_region	/	/
7	38163478	A	G	27.0174	intergenic_region	/	/
7	38163631	T	G	24.8984	intergenic_region	/	/
7	38171635	G	A	20.0634	intergenic_region	/	/
7	38175243	A	T	24.9415	intergenic_region	/	/
7	38178609	C	A	23.0235	intergenic_region	/	/
7	38179063	C	T	22.6634	intergenic_region	/	/
7	38182925	C	T	20.1014	intergenic_region	/	/
7	38187706	T	C	24.7032	intergenic_region	/	/
7	38192790	T	A	20.6899	intergenic_region	/	/
7	38192794	C	T	21.7694	intergenic_region	/	/
7	38193954	C	A	23.5334	intergenic_region	/	/
7	38197070	T	G	20.4426	intergenic_region	/	/
7	38201803	C	T	28.2154	intergenic_region	/	/
7	38202438	T	C	25.0688	intergenic_region	/	/
7	38202832	G	T	21.5031	intergenic_region	/	/
7	38206324	A	C	20.5851	intergenic_region	/	/
7	38206521	T	A	25.1289	intergenic_region	/	/
8	24719832	C	G	22.0027	downstream_gene_variant	TAT	COALG00000010682
8	24719847	A	G	23.1016	downstream_gene_variant	TAT	COALG00000010682
8	24719850	C	A	21.3665	downstream_gene_variant	TAT	COALG00000010682
8	24719851	A	C	21.3559	downstream_gene_variant	TAT	COALG00000010682
8	24858771	A	G	22.7676	intergenic_region	/	/
8	24861367	A	T	24.1462	intergenic_region	/	/
8	24872989	A	G	20.8688	intron_variant	CMIP	COALG00000010688
8	25459100	G	A	23.7061	intron_variant	/	COALG00000010703
8	25461218	T	C	21.6575	intron_variant	/	COALG00000010703
8	25508711	C	A	20.7503	intergenic_region	/	/
8	25558910	G	T	20.1776	intergenic_region	/	/
8	25599234	G	A	21.5905	intron_variant	SLC66A2	COALG00000010706
8	25605092	A	T	21.015	intron_variant	SLC66A2	COALG00000010706
8	25605093	G	T	21.4042	intron_variant	SLC66A2	COALG00000010706
8	35532073	A	T	21.1289	intron_variant	CPT1A	COALG00000010936
8	35532151	C	A	20.1306	intron_variant	CPT1A	COALG00000010936
8	35550401	A	T	20.9652	intron_variant	CHKA	COALG00000010937
8	35563897	A	C	21.1585	intron_variant	CHKA	COALG00000010937
8	35578762	G	C	20.5073	intergenic_region	/	/
8	35578784	T	G	20.7511	intergenic_region	/	/
8	35578793	G	A	20.4033	intergenic_region	/	/
8	35620012	A	T	20.3351	downstream_gene_variant	ZP4	COALG00000010938
8	35633271	T	C	20.314	intron_variant	ZP4	COALG00000010938
8	35633285	T	G	20.4455	intron_variant	ZP4	COALG00000010938
8	35638005	A	T	20.3283	upstream_gene_variant	ZP4	COALG00000010938
8	35642120	G	C	20.1818	upstream_gene_variant	ZP4	COALG00000010938
8	35649249	C	G	22.2283	intergenic_region	/	/
8	35649272	G	T	22.8497	intergenic_region	/	/
8	35650873	A	G	23.256	intergenic_region	/	/
8	35651701	G	T	20.5452	intergenic_region	/	/
8	35671339	A	G	22.0509	intron_variant	ZP3	COALG00000010939
8	35777725	T	G	23.0135	intron_variant	MAPK8IP2	COALG00000010943
8	35820746	A	T	20.1219	intergenic_region	/	/
8	35843378	T	C	23.4419	intergenic_region	/	/
8	35903641	C	G	21.6063	intergenic_region	/	/
8	35925495	G	T	25.0658	intergenic_region	/	/
8	35942536	C	T	21.8713	intergenic_region	/	/
8	35997647	G	T	20.3864	intergenic_region	/	/
8	36025477	T	A	20.1802	intron_variant	/	COALG00000010947
8	36034512	A	T	20.5499	intron_variant	/	COALG00000010947
8	36036513	G	T	21.5774	intron_variant	/	COALG00000010947
8	36036537	C	A	22.3703	intron_variant	/	COALG00000010947
8	36036558	G	C	21.374	intron_variant	/	COALG00000010947
8	36036591	G	A	20.1065	intron_variant	/	COALG00000010947
8	36036671	T	C	21.45	intron_variant	/	COALG00000010947
8	36036712	C	G	21.8461	intron_variant	/	COALG00000010947
8	36036779	A	C	22.263	intron_variant	/	COALG00000010947
8	36036780	A	C	21.9886	intron_variant	/	COALG00000010947
8	36053451	C	T	21.7697	intergenic_region	/	/
8	36054650	A	G	22.2746	intergenic_region	/	/
8	36064887	G	A	20.135	intergenic_region	/	/
8	36064963	C	A	23.764	intergenic_region	/	/
8	36064981	C	G	24.0211	intergenic_region	/	/
8	36064982	A	G	24.0763	intergenic_region	/	/
8	36108681	A	T	20.4446	intergenic_region	/	/
8	36108683	T	G	20.5827	intergenic_region	/	/
8	36112151	A	T	23.478	intergenic_region	/	/
8	36124762	G	T	22.7493	intergenic_region	/	/
8	36297075	A	G	21.0401	intergenic_region	/	/
8	36307144	C	A	20.4469	intergenic_region	/	/
8	36329381	A	G	24.2371	intergenic_region	/	/
8	36393576	C	T	20.8098	intergenic_region	/	/
8	36398853	C	A	20.7945	intergenic_region	/	/
8	36403477	G	A	22.6283	upstream_gene_variant	SHANK1	COALG00000010948
8	36430515	A	T	20.2711	intergenic_region	/	/
8	36461093	C	A	20.367	intron_variant	SHANK3	COALG00000010949
8	36467042	C	T	22.5309	intergenic_region	/	/
8	36539596	A	C	20.2316	upstream_gene_variant	GTF2IRD2	COALG00000010953
8	36549448	A	G	22.2248	intergenic_region	/	/
8	36551196	A	C	20.7586	intergenic_region	/	/
9	33030515	G	C	23.5359	downstream_gene_variant	ADAMTS10	COALG00000012563
9	33051311	A	C	21.5757	intron_variant	MYO1F	COALG00000012564
9	33108294	T	A	20.3884	intron_variant	ACSBG2	COALG00000012567
9	33117660	A	C	22.0206	intron_variant	ACSBG2	COALG00000012567
9	33120137	C	T	23.358	intron_variant	ACSBG2	COALG00000012567
9	33120198	A	G	20.6528	intron_variant	ACSBG2	COALG00000012567
9	33120494	G	T	23.9814	intron_variant	ACSBG2	COALG00000012567
9	33121789	C	G	20.7462	intron_variant	ACSBG2	COALG00000012567
9	33125880	A	T	24.9108	upstream_gene_variant	ACSBG2	COALG00000012567
9	33133978	A	C	22.8555	upstream_gene_variant	RFX2	COALG00000012568
9	33144771	T	G	20.9998	intron_variant	RFX2	COALG00000012568
9	33147582	T	C	21.6761	intron_variant	RFX2	COALG00000012568
9	33147598	T	A	24.3457	intron_variant	RFX2	COALG00000012568
9	50843306	G	T	21.6015	intergenic_region	/	/
9	50945633	C	A	20.2134	intergenic_region	/	/
9	50993931	A	C	21.2315	intergenic_region	/	/
9	51608357	T	C	21.7514	intergenic_region	/	/
9	52679595	T	G	21.3315	intron_variant	EPHB3	COALG00000013091
9	53104490	G	T	21.5306	intergenic_region	/	/
9	53601511	C	A	21.6169	intergenic_region	/	/
9	53916396	A	T	20.5431	intron_variant	MCOLN2	COALG00000013101
9	54025705	C	T	21.058	intergenic_region	/	/
9	54346415	A	C	23.654	downstream_gene_variant	/	COALG00000013110
9	56146234	T	C	20.8028	intron_variant	PRKACB	COALG00000013113
9	56207760	G	C	21.1564	intron_variant	TTLL7	COALG00000013115
9	56235115	A	T	20.7872	intron_variant	TTLL7	COALG00000013115
9	56247634	T	C	22.649	intron_variant	TTLL7	COALG00000013116
9	56329697	C	T	22.3699	intron_variant	TTLL7	COALG00000013117
9	56329698	C	T	22.2417	intron_variant	TTLL7	COALG00000013117
9	56416905	T	A	20.7336	downstream_gene_variant	GTF2IRD2	COALG00000013121
9	56433138	T	A	22.6343	intergenic_region	/	/
9	56464715	G	A	21.7187	intron_variant	/	COALG00000013123
9	56466173	T	G	20.1206	intron_variant	/	COALG00000013123
9	56495477	T	C	20.8341	upstream_gene_variant	/	COALG00000013123
9	56504527	G	A	23.9565	intergenic_region	/	/
9	56532140	A	T	23.7901	intergenic_region	/	/
9	56545434	A	T	20.9371	intergenic_region	/	/
9	56545465	C	T	20.2474	intergenic_region	/	/
9	56546332	C	T	20.3961	intergenic_region	/	/
9	56552488	A	C	21.1108	intergenic_region	/	/
9	56553122	T	G	20.1809	intergenic_region	/	/
9	56566901	C	T	21.2014	intergenic_region	/	/
9	56639995	G	C	23.1447	intergenic_region	/	/
9	56646093	C	G	20.1965	intergenic_region	/	/
9	56732288	G	A	20.9688	intron_variant	TC1A	COALG00000013125
9	56898888	T	G	20.1052	intergenic_region	/	/
9	56923381	T	C	23.1047	intergenic_region	/	/
9	56963671	A	G	21.213	intergenic_region	/	/
9	57001646	T	C	20.6006	intergenic_region	/	/
9	57049131	G	T	20.1333	intron_variant	ADGRL2	COALG00000013129
9	57342201	G	A	20.7531	intergenic_region	/	/
9	57346982	G	A	22.5373	intergenic_region	/	/
9	57347134	G	A	23.0327	intergenic_region	/	/
9	57383920	T	G	22.1371	intergenic_region	/	/
9	57388814	G	C	20.5927	intergenic_region	/	/
9	57393850	C	A	20.79	intergenic_region	/	/
9	57393856	C	G	21.56	intergenic_region	/	/
9	57453950	G	T	20.2683	intergenic_region	/	/
9	57488278	C	T	21.332	downstream_gene_variant	TC1A	COALG00000013132
9	57606941	A	T	20.1088	intergenic_region	/	/
9	57675590	A	T	23.0512	intergenic_region	/	/
9	57679041	C	T	21.2307	intergenic_region	/	/
9	57696713	T	G	26.7974	intergenic_region	/	/
9	57711621	G	A	22.55	intron_variant	/	COALG00000013135
9	57715920	C	T	23.3088	exon_variant	/	COALG00000013135
9	57718163	G	C	22.1909	intron_variant	/	COALG00000013135
9	57723605	A	T	25.5098	intron_variant	/	COALG00000013135
9	57726006	A	G	25.6285	intron_variant	/	COALG00000013135
9	57726189	T	A	30.9522	intron_variant	/	COALG00000013135
9	57729360	G	T	24.1003	intron_variant	/	COALG00000013135
9	57740127	G	T	20.645	intron_variant	/	COALG00000013135
9	57752016	A	T	20.2222	intergenic_region	/	/
9	57756035	T	C	21.5577	intergenic_region	/	/
9	57758339	A	G	23.4785	intergenic_region	/	/
9	57762461	G	C	20.4531	intergenic_region	/	/
9	57770412	T	A	21.0545	intergenic_region	/	/
9	57771074	G	A	22.132	intergenic_region	/	/
9	57773708	G	T	20.146	intergenic_region	/	/
9	57773709	C	T	20.5114	intergenic_region	/	/
9	57775834	A	G	24.3603	intergenic_region	/	/
9	57775867	A	C	22.1287	intergenic_region	/	/
9	57778914	G	T	21.7884	intergenic_region	/	/
9	57779241	G	A	21.4317	intergenic_region	/	/
9	57781184	G	A	20.1755	intergenic_region	/	/
9	57801154	T	G	20.9891	intergenic_region	/	/
9	57801159	A	C	20.9425	intergenic_region	/	/
9	57801203	A	T	22.6531	intergenic_region	/	/
9	57914778	A	G	24.2951	intergenic_region	/	/
9	57916121	G	T	23.6946	intergenic_region	/	/
9	57916145	T	G	22.9514	intergenic_region	/	/
9	57937739	G	A	20.6131	intergenic_region	/	/
9	57941029	C	A	21.4365	intergenic_region	/	/
9	57962141	A	G	24.964	intergenic_region	/	/
9	57965375	A	T	21.0201	intergenic_region	/	/
9	57975505	A	G	24.7489	intergenic_region	/	/
9	57986637	G	T	26.4183	intergenic_region	/	/
9	57989445	A	G	22.3846	intergenic_region	/	/
9	57989488	G	A	22.4275	intergenic_region	/	/
9	57989594	T	C	23.8284	intergenic_region	/	/
9	57999142	G	A	20.8913	intergenic_region	/	/
9	58004017	C	A	20.705	intergenic_region	/	/
9	58004114	C	A	22.4128	intergenic_region	/	/
9	58009366	G	T	22.367	intergenic_region	/	/
9	58011159	A	C	23.0221	intergenic_region	/	/
9	58017204	C	T	23.7934	intergenic_region	/	/
9	58023829	A	T	24.4437	intergenic_region	/	/
9	58054092	G	A	23.7427	intergenic_region	/	/
9	58058166	G	A	24.6596	intergenic_region	/	/
9	58059403	C	G	22.6459	intergenic_region	/	/
9	58068595	G	A	20.3315	intergenic_region	/	/
9	58072202	C	T	20.55	intergenic_region	/	/
9	58072945	C	A	22.702	intergenic_region	/	/
9	58073156	G	C	23.8772	intergenic_region	/	/
9	58075300	C	T	22.7976	intergenic_region	/	/
9	58075531	T	G	20.7625	intergenic_region	/	/
9	58086395	A	T	20.5162	intergenic_region	/	/
9	58091732	A	G	21.4134	intergenic_region	/	/
9	58095584	G	A	21.1526	intergenic_region	/	/
9	58103545	A	C	23.9087	intergenic_region	/	/
9	58120492	A	T	20.4077	intergenic_region	/	/
9	58124761	A	G	21.5695	intergenic_region	/	/
9	58124857	A	C	20.2054	intergenic_region	/	/
9	58128996	T	A	23.7901	intergenic_region	/	/
9	58129006	C	A	23.8054	intergenic_region	/	/
9	58129727	C	T	20.6264	intergenic_region	/	/
9	58138809	A	C	22.7917	intergenic_region	/	/
9	58138810	A	C	22.7919	intergenic_region	/	/
9	58138816	A	C	22.3451	intergenic_region	/	/
9	58140322	T	G	21.5915	intergenic_region	/	/
9	58140468	C	A	21.9368	intergenic_region	/	/
9	58141318	C	A	22.3834	intergenic_region	/	/
9	58141730	G	A	20.9529	intergenic_region	/	/
9	58141777	G	A	22.8908	intergenic_region	/	/
9	58147371	G	T	20.9171	intergenic_region	/	/
9	58148691	C	A	22.7596	intergenic_region	/	/
9	58155451	C	A	23.975	intergenic_region	/	/
9	58155472	A	T	22.6998	intergenic_region	/	/
9	58155520	T	G	21.6175	intergenic_region	/	/
9	58161999	T	G	22.2227	intergenic_region	/	/
9	58169669	G	T	23.0785	intergenic_region	/	/
9	58169839	C	T	21.1889	intergenic_region	/	/
9	58174962	T	G	29.1858	intergenic_region	/	/
9	58177061	T	A	26.4121	intergenic_region	/	/
9	58179528	G	C	22.8367	intergenic_region	/	/
9	58181026	C	T	25.3328	intergenic_region	/	/
9	58195055	C	A	25.6933	intergenic_region	/	/
9	58195187	G	T	23.9167	intergenic_region	/	/
9	58195254	A	G	25.6446	intergenic_region	/	/
9	58200150	A	G	20.2992	intergenic_region	/	/
9	58200264	T	C	21.0969	intergenic_region	/	/
9	58200444	A	C	22.5463	intergenic_region	/	/
9	58200536	A	C	21.0172	intergenic_region	/	/
9	58203418	T	C	20.9784	intergenic_region	/	/
9	58208293	T	G	20.5404	intergenic_region	/	/
9	58210562	G	C	27.398	intergenic_region	/	/
9	58210581	T	C	26.2586	intergenic_region	/	/
9	58213251	C	A	23.82	intergenic_region	/	/
9	58213391	A	T	26.0889	intergenic_region	/	/
9	58213425	T	A	21.606	intergenic_region	/	/
9	58213520	G	T	20.8145	intergenic_region	/	/
9	58215293	T	A	20.0634	intergenic_region	/	/
9	58218143	A	G	26.3772	intergenic_region	/	/
9	58218421	A	G	23.204	intergenic_region	/	/
9	58221072	A	G	20.7829	intergenic_region	/	/
9	58227950	A	T	22.4934	intergenic_region	/	/
9	58229711	G	A	23.8812	intergenic_region	/	/
9	58230174	T	A	20.9163	intergenic_region	/	/
9	58233028	G	T	22.6938	intergenic_region	/	/
9	58241582	A	C	20.918	intergenic_region	/	/
9	58241704	A	T	22.3584	intergenic_region	/	/
9	58241708	G	T	22.9128	intergenic_region	/	/
9	58243069	G	C	20.4957	intergenic_region	/	/
9	58243232	T	G	22.5529	intergenic_region	/	/
9	58243326	C	T	22.6807	intergenic_region	/	/
9	58247318	G	T	24.2513	intergenic_region	/	/
9	58265436	T	C	20.3985	intergenic_region	/	/
9	58266064	T	G	22.0744	intergenic_region	/	/
9	58269228	A	T	21.2497	intergenic_region	/	/
9	58273719	A	T	25.6079	intergenic_region	/	/
9	58280277	A	C	20.9783	intergenic_region	/	/
9	58280659	T	C	20.3664	intergenic_region	/	/
9	58280961	C	T	21.053	intergenic_region	/	/
9	58282215	A	T	21.4333	intergenic_region	/	/
9	58282345	A	G	26.2042	intergenic_region	/	/
9	58283026	T	G	21.2878	intergenic_region	/	/
9	58283542	C	T	23.1403	intergenic_region	/	/
9	58286843	G	C	24.363	intergenic_region	/	/
9	58292811	T	A	24.8738	intergenic_region	/	/
9	58292848	G	T	25.9402	intergenic_region	/	/
9	58297920	A	T	20.1431	intergenic_region	/	/
9	58297997	C	T	20.3058	intergenic_region	/	/
9	58314362	C	T	20.6516	intergenic_region	/	/
9	58320272	C	A	23.1656	intergenic_region	/	/
9	58326025	A	G	20.8888	intergenic_region	/	/
9	58328033	A	G	23.8069	intergenic_region	/	/
9	58328058	T	G	23.7088	intergenic_region	/	/
9	58328094	T	C	22.1711	intergenic_region	/	/
9	58328746	A	T	24.5615	intergenic_region	/	/
9	58329246	T	G	23.7472	intergenic_region	/	/
9	58329623	G	T	23.0795	intergenic_region	/	/
9	58332104	C	A	26.5547	intergenic_region	/	/
9	58334032	T	A	24.5326	intergenic_region	/	/
9	58338104	A	G	23.8585	intergenic_region	/	/
9	58338185	A	C	20.7157	intergenic_region	/	/
9	58338840	G	C	22.1016	intergenic_region	/	/
9	58339668	C	A	22.7852	intergenic_region	/	/
9	58345068	G	A	21.8453	intergenic_region	/	/
9	58349889	A	T	20.9739	intergenic_region	/	/
9	58349896	G	T	21.7801	intergenic_region	/	/
9	58373614	A	T	21.285	intergenic_region	/	/
9	58377894	C	T	21.3681	intergenic_region	/	/
9	58416995	G	T	24.0384	intergenic_region	/	/
9	58432698	T	A	24.4069	intergenic_region	/	/
9	58443372	T	C	21.4675	intergenic_region	/	/
9	58542861	G	A	20.5381	intergenic_region	/	/
9	58552990	A	T	22.2842	intergenic_region	/	/
9	58560051	A	G	21.624	intergenic_region	/	/
9	58640082	C	G	25.7296	intergenic_region	/	/
9	58651502	C	G	21.5916	intergenic_region	/	/
9	58712373	T	A	20.4877	intergenic_region	/	/
9	59001536	G	C	21.856	intergenic_region	/	/
9	59148775	A	G	22.4832	upstream_gene_variant	GTF2IRD2	COALG00000013148
9	59228539	C	G	28.6159	upstream_gene_variant	HI_0258	COALG00000013154
10	25255890	G	T	21.182	intergenic_region	/	/
11	36159226	C	A	22.2977	intron_variant	SLC36A4	COALG00000015439
11	48227392	T	C	22.5171	intergenic_region	/	/
11	50421020	A	T	23.1445	intergenic_region	/	/
13	26139912	A	T	21.6285	intergenic_region	/	/
14	9519162	A	T	20.7865	intron_variant	SCN8A	COALG00000018828
14	36275740	T	G	23.4635	intergenic_region	/	/
14	36288593	G	A	22.1948	intron_variant	SPATA2	COALG00000019694
14	36313515	T	C	22.6367	intergenic_region	/	/
14	36333349	G	A	21.8354	upstream_gene_variant	RNF114	COALG00000019695
14	36341086	C	T	20.1444	exon_variant	RNF114	COALG00000019695
14	36365584	T	A	21.1008	intergenic_region	/	/
14	40816383	C	T	22.2237	intergenic_region	/	/
16	14730944	A	G	20.1737	upstream_gene_variant	MRPS12	COALG00000022081
16	39431951	C	A	20.1704	intergenic_region	/	/
16	39503811	A	C	22.6787	intergenic_region	/	/
16	39568381	C	A	21.0074	intergenic_region	/	/
16	39644441	G	C	20.8378	intergenic_region	/	/
16	39703519	A	T	20.2885	intergenic_region	/	/
16	50132092	G	A	24.3055	intron_variant	ARHGAP26	COALG00000022965
16	50136491	T	C	21.9095	intron_variant	ARHGAP26	COALG00000022965
16	50162532	C	A	24.7789	intron_variant	NR3C1	COALG00000022966
16	50177162	T	C	20.5302	intron_variant	NR3C1	COALG00000022966
16	50184253	A	T	20.2698	intron_variant	NR3C1	COALG00000022966
16	50185032	T	A	21.8744	intron_variant	NR3C1	COALG00000022966
16	50203669	T	A	22.9711	intron_variant	NR3C1	COALG00000022966
16	52291551	A	G	20.3749	downstream_gene_variant	/	COALG00000023013
16	52297572	A	G	20.3604	upstream_gene_variant	/	COALG00000023013
17	27954338	C	T	20.2212	intron_variant	CRISPLD1	COALG00000023987
18	32533733	A	C	21.1376	intergenic_region	/	/
19	5506753	T	C	21.5256	intergenic_region	/	/
19	5507005	A	C	20.2606	intergenic_region	/	/
19	5507106	T	C	20.2166	intergenic_region	/	/
19	5519085	A	C	22.0636	intergenic_region	/	/
19	5562370	G	T	21.553	intergenic_region	/	/
19	5569613	A	G	20.7228	intergenic_region	/	/
19	5569672	A	G	22.0398	intergenic_region	/	/
19	13731685	G	A	22.492	downstream_gene_variant	/	COALG00000026623
19	13731686	C	T	22.5913	downstream_gene_variant	/	COALG00000026623
19	13738181	G	A	20.1895	intergenic_region	/	/
19	13738292	C	G	22.5767	intergenic_region	/	/
19	13738418	G	A	22.5929	intergenic_region	/	/
19	13754063	G	A	24.1573	intergenic_region	/	/
19	13794092	A	T	26.0641	intergenic_region	/	/
19	13834296	G	C	20.5343	intergenic_region	/	/
19	13846226	G	A	22.751	intergenic_region	/	/
19	13846490	G	A	24.1492	intergenic_region	/	/
19	13910459	T	C	21.7617	intergenic_region	/	/
19	42837974	G	T	22.9369	intergenic_region	/	/
19	43264304	T	C	21.9984	intergenic_region	/	/
19	43264377	T	A	20.748	intergenic_region	/	/
20	16350425	A	G	20.3387	intergenic_region	/	/
21	8628801	C	T	22.1298	intergenic_region	/	/
21	10707417	T	A	20.2504	intergenic_region	/	/
21	10734274	T	C	21.4517	intergenic_region	/	/
21	10734435	A	G	20.7951	intergenic_region	/	/
21	10734466	T	C	20.075	intergenic_region	/	/
21	41773865	C	T	21.2788	intron_variant	DUSP10	COALG00000029620
21	41773874	A	G	21.5948	intron_variant	DUSP10	COALG00000029620
21	41790445	G	C	20.5645	intergenic_region	/	/
21	41805684	T	A	23.6963	intergenic_region	/	/
21	42275186	T	G	22.8991	intergenic_region	/	/
21	42280672	A	G	20.3322	intergenic_region	/	/
21	42292590	T	C	20.0863	intergenic_region	/	/
21	42325262	G	A	25.9835	intergenic_region	/	/
21	42326061	T	G	21.3147	intergenic_region	/	/
21	42329438	T	A	22.1845	intergenic_region	/	/
21	42336582	A	C	20.268	downstream_gene_variant	ZP2	COALG00000029644
21	42353221	G	A	20.4263	intergenic_region	/	/
21	42360878	T	A	20.0796	intergenic_region	/	/
21	42372585	A	C	21.3589	intron_variant	LAPTM4A	COALG00000029647
21	42373742	A	T	23.7918	intron_variant	LAPTM4A	COALG00000029647
21	42373779	A	C	26.47	intron_variant	LAPTM4A	COALG00000029647
21	42373872	T	C	25.0664	intron_variant	LAPTM4A	COALG00000029647
21	42374229	A	T	25.4166	intron_variant	LAPTM4A	COALG00000029647
21	42376154	G	A	22.5631	intron_variant	LAPTM4A	COALG00000029647
21	42376301	T	C	21.4048	intron_variant	LAPTM4A	COALG00000029647
21	42382727	A	T	22.4718	intron_variant	LAPTM4A	COALG00000029647
21	42384246	G	A	20.2625	intron_variant	LAPTM4A	COALG00000029647
22	4002817	T	A	20.3373	intergenic_region	/	/
23	58514686	T	C	20.5757	upstream_gene_variant	RRP12	COALG00000032082
23	69378912	A	C	21.7395	intron_variant	DCAKD	COALG00000032378
23	73050721	C	T	20.4188	intron_variant	SULT1C2	COALG00000032483
23	73081588	G	T	21.1934	upstream_gene_variant	TCTN3	COALG00000032485
23	73095830	C	T	20.1038	intron_variant	TCTN3	COALG00000032485
23	73098618	T	C	21.2541	exon_variant	TCTN3	COALG00000032485
24	25980946	A	C	20.4655	intergenic_region	/	/
24	26027180	C	G	20.0718	intron_variant	PROKR1	COALG00000033189
24	26180575	T	C	20.5999	intergenic_region	/	/
24	28375308	T	C	22.5889	intergenic_region	/	/
24	28378664	T	A	23.9866	intergenic_region	/	/
24	28386533	G	T	21.398	intergenic_region	/	/
24	28386541	A	T	20.1378	intergenic_region	/	/
24	28387848	G	T	20.4568	intergenic_region	/	/
24	28388028	A	C	22.8436	intergenic_region	/	/
24	28390921	C	T	21.1986	intergenic_region	/	/
24	28516260	A	T	23.1842	intron_variant	PRSS12	COALG00000033237
26	4602090	G	A	21.7585	intergenic_region	/	/
26	4607680	G	A	20.2492	intergenic_region	/	/
26	4612963	C	T	20.0853	intergenic_region	/	/
26	4612973	T	G	20.3108	intergenic_region	/	/
26	15522060	C	G	22.7067	intergenic_region	/	/
26	15522087	A	T	23.7468	intergenic_region	/	/
26	15642250	G	A	21.1456	intergenic_region	/	/
26	15644526	G	T	21.1477	intergenic_region	/	/
26	15689187	C	G	20.6364	intergenic_region	/	/
26	15689280	G	T	20.5107	intergenic_region	/	/
26	15690385	G	A	26.2876	intergenic_region	/	/
26	15693488	C	A	24.8065	intergenic_region	/	/
26	15694578	C	T	23.3983	intergenic_region	/	/
26	15697201	C	A	21.6971	intergenic_region	/	/
26	15697210	C	T	21.3287	intergenic_region	/	/
26	15697221	T	G	22.1714	intergenic_region	/	/
26	15697404	G	A	29.8399	intergenic_region	/	/
26	15697645	T	A	21.2177	intergenic_region	/	/
26	15697708	T	C	20.6532	intergenic_region	/	/
26	15698567	T	A	26.315	intergenic_region	/	/
26	15699091	C	T	22.2971	intergenic_region	/	/
26	15699108	A	G	21.5059	intergenic_region	/	/
26	15699137	C	T	21.9985	intergenic_region	/	/
26	15700180	T	C	21.8095	intergenic_region	/	/
26	15700257	G	A	20.7393	intergenic_region	/	/
26	15700583	A	T	23.7344	intergenic_region	/	/
26	15700763	C	T	25.1785	intergenic_region	/	/
26	15700853	C	A	24.3146	intergenic_region	/	/
26	15700880	T	G	25.4305	intergenic_region	/	/
26	15703040	C	T	25.8406	intergenic_region	/	/
26	15703195	C	T	25.8077	intergenic_region	/	/
26	15705352	G	A	20.2245	intergenic_region	/	/
26	15706146	A	T	23.4391	intergenic_region	/	/
26	15706148	T	A	24.0119	intergenic_region	/	/
26	15707270	G	C	22.839	intergenic_region	/	/
26	15707276	A	T	22.4502	intergenic_region	/	/
26	15707283	C	A	22.1881	intergenic_region	/	/
26	15707287	T	G	22.6924	intergenic_region	/	/
26	15707303	T	C	23.5518	intergenic_region	/	/
26	15711551	G	T	20.4294	intergenic_region	/	/
26	15711552	A	G	20.4368	intergenic_region	/	/
26	15711639	C	T	21.2783	intergenic_region	/	/
26	15715722	C	T	20.4016	intergenic_region	/	/
26	15715782	T	C	24.7068	intergenic_region	/	/
26	15715847	C	A	24.5251	intergenic_region	/	/
26	15715989	A	T	23.5371	intergenic_region	/	/
26	15716215	T	C	22.2141	intergenic_region	/	/
26	15716918	T	G	27.6535	intergenic_region	/	/
26	15717552	T	C	25.6962	intergenic_region	/	/
26	15718775	C	G	20.3404	intergenic_region	/	/
26	15719620	T	C	22.7224	intergenic_region	/	/
26	15721323	C	A	21.813	upstream_gene_variant	LHCGR	COALG00000034554
26	15721348	C	T	22.7939	upstream_gene_variant	LHCGR	COALG00000034554
26	15721431	A	C	21.236	upstream_gene_variant	LHCGR	COALG00000034554
26	15721537	G	A	21.101	upstream_gene_variant	LHCGR	COALG00000034554
26	15721633	C	T	24.3666	upstream_gene_variant	LHCGR	COALG00000034554
26	15721679	A	G	20.885	upstream_gene_variant	LHCGR	COALG00000034554
26	15722777	G	A	22.3148	upstream_gene_variant	LHCGR	COALG00000034554
26	15725808	A	T	21.2547	exon_variant	LHCGR	COALG00000034554
26	15725840	T	C	21.0231	exon_variant	LHCGR	COALG00000034554
26	15725906	A	T	26.6395	exon_variant	LHCGR	COALG00000034554
26	15725987	G	A	26.4349	exon_variant	LHCGR	COALG00000034554
26	15726081	A	G	24.0341	intron_variant	LHCGR	COALG00000034554
26	15726166	T	G	21.9825	intron_variant	LHCGR	COALG00000034554
26	15730564	A	T	21.3872	downstream_gene_variant	LHCGR	COALG00000034554
26	15730981	G	T	24.3643	downstream_gene_variant	LHCGR	COALG00000034554
26	15731580	G	T	22.1692	intergenic_region	/	/
26	15731605	T	A	22.8986	intergenic_region	/	/
26	15731709	C	G	20.2177	intergenic_region	/	/
26	15731967	C	A	24.0439	intergenic_region	/	/
26	15737394	T	A	20.7711	intergenic_region	/	/
26	15737989	T	G	21.4674	intergenic_region	/	/
26	15739128	C	T	23.7693	intergenic_region	/	/
26	15739153	G	A	22.7332	intergenic_region	/	/
26	15739333	A	C	20.2827	intergenic_region	/	/
26	15746962	C	T	20.8334	intergenic_region	/	/
26	15749770	T	G	22.8175	intergenic_region	/	/
26	15750420	G	A	21.4921	intergenic_region	/	/
26	15750478	C	T	25.2324	intergenic_region	/	/
26	16047028	A	T	22.8373	downstream_gene_variant	KCNK12	COALG00000034564
26	16052106	G	T	21.229	upstream_gene_variant	KCNK12	COALG00000034564
26	16069751	C	T	20.6588	intergenic_region	/	/
26	33074471	A	G	21.5518	exon_variant	MINPP1	COALG00000035042
26	33074475	A	G	20.8937	exon_variant	MINPP1	COALG00000035042
26	43506028	T	A	21.0533	intergenic_region	/	/
26	43590591	A	T	21.0354	intergenic_region	/	/
26	43606053	T	G	20.0677	intergenic_region	/	/
28	58867234	G	A	21.68	intergenic_region	/	/
28	58874074	A	G	21.717	intergenic_region	/	/
28	58874083	C	A	22.1527	intergenic_region	/	/
28	58947609	A	T	23.2466	intron_variant	PTPRD	COALG00000039831
28	58949022	G	T	20.3219	intron_variant	PTPRD	COALG00000039831
28	58984680	A	C	23.7943	intron_variant	PTPRD	COALG00000039831
28	58994072	A	C	23.5693	intron_variant	PTPRD	COALG00000039831
28	59037330	G	T	21.6323	intron_variant	PTPRD	COALG00000039831
28	59039601	C	T	24.0703	intron_variant	PTPRD	COALG00000039831
28	59041431	C	G	20.6683	intron_variant	PTPRD	COALG00000039831
28	59053934	T	A	21.8776	intron_variant	PTPRD	COALG00000039831
28	59053953	C	T	22.8104	intron_variant	PTPRD	COALG00000039831
28	59053954	A	G	21.9468	intron_variant	PTPRD	COALG00000039831
28	59053979	C	T	21.3291	intron_variant	PTPRD	COALG00000039831
28	59053983	G	A	22.8865	intron_variant	PTPRD	COALG00000039831
28	59065890	C	T	22.0779	intron_variant	PTPRD	COALG00000039831
28	59065897	A	C	24.434	intron_variant	PTPRD	COALG00000039831
28	59094047	G	T	21.6292	intron_variant	PTPRD	COALG00000039831
30	54384635	A	T	21.1478	intergenic_region	/	/
30	58319190	A	G	20.4262	intergenic_region	/	/
30	58808716	T	G	23.3054	intergenic_region	/	/
30	58875535	G	T	22.4993	intergenic_region	/	/
30	58878036	A	G	23.5953	intergenic_region	/	/
30	58878578	A	T	21.2697	intergenic_region	/	/
30	58878853	T	C	23.4148	intergenic_region	/	/
30	58878891	T	A	20.8278	intergenic_region	/	/
30	58884672	T	G	23.7124	intergenic_region	/	/
30	58884956	T	A	21.8053	intergenic_region	/	/
31	36541963	G	C	21.9645	intergenic_region	/	/
31	36650306	G	T	21.1283	intergenic_region	/	/
31	36872285	A	C	20.8462	intron_variant	NALCN	COALG00000044590
31	37169405	A	G	21.0367	intergenic_region	/	/
31	37169406	A	G	21.0802	intergenic_region	/	/
31	37537687	A	G	21.2183	intergenic_region	/	/
31	37550378	A	C	20.8292	intergenic_region	/	/
31	37794314	A	C	20.7212	intron_variant	/	COALG00000044596
31	37794327	A	G	20.3206	intron_variant	/	COALG00000044596
31	37819277	A	T	20.7066	intron_variant	/	COALG00000044596
31	43202485	C	T	20.0962	intergenic_region	/	/
31	77933723	A	G	20.2841	intergenic_region	/	/
31	78010367	G	T	24.5776	upstream_gene_variant	/	COALG00000045499
31	78016979	A	G	20.5164	downstream_gene_variant	/	COALG00000045500
31	78017013	T	C	20.3455	downstream_gene_variant	/	COALG00000045500
31	78017192	T	G	20.2813	downstream_gene_variant	/	COALG00000045500
31	78025868	T	C	20.6082	intergenic_region	/	/
31	78025869	G	T	20.7032	intergenic_region	/	/
31	78025922	T	A	22.251	intergenic_region	/	/
31	78026038	T	A	22.8457	intergenic_region	/	/
31	78026112	T	C	20.2072	intergenic_region	/	/
31	78026174	C	T	21.8781	intergenic_region	/	/
31	78026624	T	A	22.1837	intergenic_region	/	/
31	78027502	C	A	22.6585	intergenic_region	/	/
31	78027545	T	A	20.6665	intergenic_region	/	/
31	78027574	G	A	20.4802	intergenic_region	/	/
31	78027595	C	A	21.6442	intergenic_region	/	/
31	78034176	T	G	22.1056	upstream_gene_variant	/	COALG00000045501
31	78112393	T	C	20.3615	intron_variant	GM2	COALG00000045505
31	78126131	A	C	21.8762	intron_variant	GM2	COALG00000045505
31	78126132	C	A	22.7709	intron_variant	GM2	COALG00000045505
31	78126209	G	A	22.4174	intron_variant	GM2	COALG00000045505
31	78129269	A	T	20.6136	intron_variant	GM2	COALG00000045505
31	78129406	G	T	21.0195	intron_variant	GM2	COALG00000045505
31	78132144	G	C	20.3851	intron_variant	GM2	COALG00000045505
31	78132267	T	C	22.5824	intron_variant	GM2	COALG00000045505
31	78134952	T	A	21.5521	intron_variant	GM2	COALG00000045505
31	78158499	C	A	20.3995	upstream_gene_variant	GM2	COALG00000045508
31	78169488	G	A	22.3311	intron_variant	GS-1	COALG00000045509
31	78171942	G	A	20.833	upstream_gene_variant	GS-1	COALG00000045509
31	78172010	G	A	20.81	upstream_gene_variant	GS-1	COALG00000045509
31	78172067	G	A	20.7858	upstream_gene_variant	GS-1	COALG00000045509
31	78172232	A	C	20.9605	upstream_gene_variant	GS-1	COALG00000045509
31	78181416	A	G	20.4113	intergenic_region	/	/
31	78197125	C	A	20.5936	intron_variant	PIKFYVE	COALG00000045510
31	78197140	C	G	20.8014	intron_variant	PIKFYVE	COALG00000045510
31	78229285	A	G	21.3866	intron_variant	PIKFYVE	COALG00000045510
32	15686153	T	G	22.4649	intron_variant	COL4A2	COALG00000046223
32	16187756	C	T	20.1493	intergenic_region	/	/
33	13597927	G	A	21.5379	intron_variant	DPY19L3	COALG00000047483
33	22866219	C	A	20.6828	intergenic_region	/	/
33	22971572	G	A	22.2961	intron_variant	CNTNAP4	COALG00000047703
33	22973562	G	A	21.9786	intron_variant	CNTNAP4	COALG00000047703
33	22973563	C	A	22.106	intron_variant	CNTNAP4	COALG00000047703
33	22974164	T	C	20.5068	intron_variant	CNTNAP4	COALG00000047703
33	22990175	T	C	22.2021	intron_variant	CNTNAP4	COALG00000047703
33	22992571	T	C	22.1817	intron_variant	CNTNAP4	COALG00000047703
33	23010979	T	G	20.9828	intron_variant	CNTNAP4	COALG00000047703
33	23015965	G	A	22.0279	intron_variant	CNTNAP4	COALG00000047703
33	23022166	C	T	20.9289	intron_variant	CNTNAP4	COALG00000047703
33	23199543	G	T	20.1065	intergenic_region	/	/
33	23216019	A	G	22.1317	intergenic_region	/	/
33	23216039	G	A	20.3393	intergenic_region	/	/
33	23220854	C	G	21.6568	intergenic_region	/	/
33	23220909	T	G	21.0667	intergenic_region	/	/
33	23223061	G	A	20.4567	intergenic_region	/	/
33	23223819	G	A	22.6011	intergenic_region	/	/
33	23232896	A	C	20.2567	intergenic_region	/	/
33	23237083	G	A	20.4813	intergenic_region	/	/
33	23248459	C	A	20.0832	intergenic_region	/	/
33	23249169	G	A	22.0365	intergenic_region	/	/
33	23253364	C	T	24.1571	intergenic_region	/	/
33	23253836	A	C	24.4623	intergenic_region	/	/
33	23253880	C	G	21.5903	intergenic_region	/	/
33	23253907	C	G	20.7715	intergenic_region	/	/
33	23254749	T	A	21.4278	intergenic_region	/	/
33	23254751	C	A	22.1367	intergenic_region	/	/
33	23254979	C	T	23.698	intergenic_region	/	/
33	23255011	T	G	25.3382	intergenic_region	/	/
33	23255042	A	G	27.4442	intergenic_region	/	/
33	23255956	T	A	22.8834	intergenic_region	/	/
33	23256599	T	C	20.1487	intergenic_region	/	/
33	23259578	G	A	23.1385	intergenic_region	/	/
33	23259580	C	A	23.5294	intergenic_region	/	/
33	23259660	C	T	24.9935	intergenic_region	/	/
33	23260190	T	G	23.7005	intergenic_region	/	/
33	23263804	G	A	21.3888	intergenic_region	/	/
33	23265811	G	A	22.6036	intergenic_region	/	/
33	23266422	C	A	21.4538	intergenic_region	/	/
33	23267171	G	A	23.6558	intergenic_region	/	/
33	23267174	A	T	22.8838	intergenic_region	/	/
33	23267176	A	T	22.8921	intergenic_region	/	/
33	23267180	A	C	24.7042	intergenic_region	/	/
33	23267272	A	C	26.1228	intergenic_region	/	/
33	23267302	T	A	25.3644	intergenic_region	/	/
33	23273646	A	C	21.3235	intergenic_region	/	/
33	23273647	C	A	21.5705	intergenic_region	/	/
33	23276963	A	G	21.4933	intergenic_region	/	/
33	23276970	A	C	21.3113	intergenic_region	/	/
33	23277201	T	C	23.9306	intergenic_region	/	/
33	23277298	A	G	20.6175	intergenic_region	/	/
33	23277637	C	T	21.2517	intergenic_region	/	/
33	23278518	A	T	23.3558	intergenic_region	/	/
33	23278574	G	C	24.411	intergenic_region	/	/
33	23282483	C	A	22.7557	intergenic_region	/	/
33	23282684	C	G	21.2126	intergenic_region	/	/
33	23282734	A	C	21.2318	intergenic_region	/	/
33	23282735	T	A	20.6182	intergenic_region	/	/
33	23289890	T	C	20.5184	intergenic_region	/	/
33	23290362	A	T	22.0312	intergenic_region	/	/
33	23290983	T	A	23.0021	intergenic_region	/	/
33	23290989	C	G	22.2825	intergenic_region	/	/
33	23290990	A	T	22.0979	intergenic_region	/	/
33	23291053	A	T	21.0677	intergenic_region	/	/
33	23294381	A	T	21.037	intergenic_region	/	/
33	23295281	A	T	22.8389	intergenic_region	/	/
33	23295339	T	C	22.4871	intergenic_region	/	/
33	23298250	C	T	20.7009	intergenic_region	/	/
33	23298280	T	C	20.2118	intergenic_region	/	/
33	23302236	C	G	21.3155	upstream_gene_variant	/	COALG00000047708
33	23304806	C	T	24.213	intron_variant	/	COALG00000047708
33	23309766	T	A	21.836	intron_variant	/	COALG00000047708
33	23312346	G	A	20.7183	intron_variant	/	COALG00000047708
33	23329927	C	A	22.4298	intron_variant	/	COALG00000047708
33	23332736	T	G	20.6213	intron_variant	/	COALG00000047708
33	23338050	T	C	21.1725	intron_variant	/	COALG00000047708
33	23340147	C	T	23.6472	intron_variant	/	COALG00000047708
33	23340287	T	C	22.6098	intron_variant	/	COALG00000047708
33	23342622	G	A	23.9594	intron_variant	/	COALG00000047708
33	23350246	C	T	21.2618	intergenic_region	/	/
33	23365447	C	G	24.5771	intergenic_region	/	/
33	23365738	C	T	20.3513	intergenic_region	/	/
33	23395289	A	T	20.1373	intergenic_region	/	/
33	23396995	C	T	22.4438	intergenic_region	/	/
33	23400622	G	T	21.3798	intergenic_region	/	/
33	23404943	A	G	22.7111	intergenic_region	/	/
33	23407995	G	T	23.5492	intergenic_region	/	/
33	23411035	C	T	21.3729	intergenic_region	/	/
33	23411363	C	T	20.478	intergenic_region	/	/
33	23429703	A	T	22.0738	intergenic_region	/	/
33	23433061	C	T	21.8919	intergenic_region	/	/
33	23435496	G	T	21.4131	intergenic_region	/	/
33	23436747	A	G	21.4838	intergenic_region	/	/
33	23436793	A	G	21.6576	intergenic_region	/	/
33	23439578	A	C	21.0467	intergenic_region	/	/
33	23439580	A	T	21.3744	intergenic_region	/	/
33	23439581	A	T	21.3426	intergenic_region	/	/
33	23439582	T	A	21.3298	intergenic_region	/	/
33	74637600	G	T	20.8625	intergenic_region	/	/
34	4992831	A	C	22.6387	intron_variant	DGKZ	COALG00000049257
34	5009023	C	T	24.9577	intron_variant	DGKZ	COALG00000049257
34	5009049	G	A	21.9111	intron_variant	DGKZ	COALG00000049257
34	5010912	G	A	20.4749	intron_variant	DGKZ	COALG00000049257
34	5010913	G	A	20.2945	intron_variant	DGKZ	COALG00000049257
34	5021668	G	T	20.4877	intron_variant	DGKZ	COALG00000049257
34	5021917	C	T	21.831	intron_variant	DGKZ	COALG00000049257
34	5049351	T	G	21.6519	intron_variant	DGKZ	COALG00000049257
34	5049365	G	A	20.453	intron_variant	DGKZ	COALG00000049257
34	5061105	C	T	20.9211	intron_variant	DGKZ	COALG00000049257
34	6461715	C	G	21.5158	intron_variant	CADN	COALG00000049308
34	6461832	C	T	22.4869	intron_variant	CADN	COALG00000049308
34	6475066	A	G	22.0341	intron_variant	CADN	COALG00000049308
34	6477049	G	C	24.5907	intron_variant	CADN	COALG00000049308
34	6477641	G	A	21.5876	intron_variant	CADN	COALG00000049308
34	6483742	C	A	22.2737	intron_variant	CADN	COALG00000049308
35	4193509	C	T	21.5637	intergenic_region	/	/
35	7305034	C	T	20.191	intergenic_region	/	/
35	12906940	C	A	21.3791	intron_variant	DACH2	COALG00000050875
35	12937678	T	G	22.4724	intron_variant	DACH2	COALG00000050875
35	12949361	C	T	20.6497	intron_variant	DACH2	COALG00000050875
35	29188463	A	T	20.6643	intron_variant	MED13L	COALG00000051399
36	292565	A	C	20.8387	intergenic_region	/	/
37	39307989	C	G	24.2183	intron_variant	SLC24A2	COALG00000054689
37	39312323	G	A	21.5708	exon_variant	SLC24A2	COALG00000054689
37	39370958	C	T	20.6937	intron_variant	NANS	COALG00000054690
37	39395146	T	C	20.443	upstream_gene_variant	NANS	COALG00000054690
37	39408447	T	A	20.5756	downstream_gene_variant	/	COALG00000054694
37	39411702	G	C	21.5209	upstream_gene_variant	CLTA	COALG00000054695
38	54399001	T	C	21.3314	intergenic_region	/	/
40	6218428	T	C	21.0013	intron_variant	/	COALG00000059116
40	29536404	C	A	20.1545	intergenic_region	/	/

## Sheet: Supp3
File S3. List of SNPs showing strong genetic differentiation between super-pools of Kalix River (n=21) and all other population samples from the Bothnian Bay area (riverine and coastal) (n=157).
CHR	POS	REF	ALT	-log10 (P)	SNP type	associated.gene.name	associated.gene.id
1	9708268	A	G	8.02053	intron_variant	PDLIM5	COALG00000000213
1	21020408	A	C	8.85212	intergenic_region	/	/
1	47396150	C	T	8.23705	intergenic_region	/	/
3	54467103	G	C	7.8231	intergenic_region	/	/
3	54666270	T	C	10.1815	intergenic_region	/	/
5	11563788	G	A	8.31942	intron_variant	TC1A	COALG00000005703
5	11628281	G	C	10.3166	intergenic_region	/	/
5	11628284	A	G	11.306	intergenic_region	/	/
5	11628286	T	C	10.556	intergenic_region	/	/
5	11628374	A	G	10.8529	intergenic_region	/	/
5	11628399	T	C	11.3048	intergenic_region	/	/
5	11629836	T	C	12.1858	intergenic_region	/	/
5	11631863	C	A	8.57447	intergenic_region	/	/
5	11633248	T	A	8.52574	intergenic_region	/	/
5	11633255	A	G	8.68091	intergenic_region	/	/
5	11633268	A	C	8.23619	intergenic_region	/	/
5	11633462	C	T	8.96378	intergenic_region	/	/
5	11638602	C	A	8.13314	intergenic_region	/	/
5	11640245	C	G	8.58375	intergenic_region	/	/
5	11640844	G	T	14.7971	intergenic_region	/	/
5	11642096	C	G	9.40624	intergenic_region	/	/
5	11653841	A	C	8.42099	intergenic_region	/	/
5	11653857	T	C	7.99502	intergenic_region	/	/
5	11654646	C	A	9.98523	intergenic_region	/	/
6	21763734	C	G	8.03422	intron_variant	CDH4	COALG00000007659
6	22123856	G	A	10.63	intron_variant	/	COALG00000007669
7	17992714	G	T	9.47597	intergenic_region	/	/
7	17992748	T	C	10.4223	intergenic_region	/	/
8	35955737	A	C	7.87117	intergenic_region	/	/
8	51573066	G	A	10.1905	intergenic_region	/	/
8	51583089	T	A	8.6691	intergenic_region	/	/
8	51583091	T	C	8.06026	intergenic_region	/	/
8	51587189	G	C	12.6224	intergenic_region	/	/
8	51592369	C	A	11.1221	downstream_gene_variant	GTF2IRD2	COALG00000011353
8	51604908	G	A	8.90103	intergenic_region	/	/
8	51607426	C	T	11.1896	intergenic_region	/	/
8	51608452	C	G	13.8776	intergenic_region	/	/
8	51608575	C	T	9.49649	intergenic_region	/	/
8	51615435	C	A	8.05333	intergenic_region	/	/
8	51619979	C	T	11.8548	intergenic_region	/	/
8	51619981	A	T	12.7705	intergenic_region	/	/
8	51620020	G	T	11.5419	intergenic_region	/	/
8	51622387	G	A	9.01583	intergenic_region	/	/
8	51625123	T	C	9.5622	intergenic_region	/	/
8	51627323	A	T	11.2458	intergenic_region	/	/
8	51633101	A	G	10.4415	intergenic_region	/	/
8	51643446	A	G	12.447	intergenic_region	/	/
8	51647612	C	A	9.21645	intergenic_region	/	/
8	51647723	A	T	9.31647	intergenic_region	/	/
8	51649078	T	C	11.5525	intergenic_region	/	/
8	51649102	A	C	10.5952	intergenic_region	/	/
8	51649185	C	T	10.5049	intergenic_region	/	/
8	51649243	T	C	7.83954	intergenic_region	/	/
8	51649601	G	A	9.65839	intergenic_region	/	/
8	51649665	A	T	10.7906	intergenic_region	/	/
8	51649678	T	C	8.08483	intergenic_region	/	/
8	51649838	A	G	10.9378	intergenic_region	/	/
8	51649840	T	G	11.2555	intergenic_region	/	/
8	51649878	A	T	11.0154	intergenic_region	/	/
8	51649965	C	T	10.9439	intergenic_region	/	/
8	51649966	A	G	11.7546	intergenic_region	/	/
8	51650445	T	C	12.5871	intergenic_region	/	/
8	51650494	T	C	13.9842	intergenic_region	/	/
8	51650560	A	G	12.4702	intergenic_region	/	/
8	51650716	A	T	9.1674	intergenic_region	/	/
8	51650726	A	C	8.32477	intergenic_region	/	/
8	51654534	G	T	8.56911	intergenic_region	/	/
8	51656350	A	G	10.4551	intergenic_region	/	/
8	51656365	G	A	10.4641	intergenic_region	/	/
8	51657575	G	T	9.23157	intergenic_region	/	/
8	51660084	G	T	13.4209	intergenic_region	/	/
8	51660091	A	G	12.937	intergenic_region	/	/
8	51660128	A	G	13.6576	intergenic_region	/	/
8	51660686	G	T	9.54509	intergenic_region	/	/
8	51660783	T	A	11.2569	intergenic_region	/	/
8	51660988	T	C	9.99262	intergenic_region	/	/
8	51661093	G	A	13.1214	intergenic_region	/	/
8	51661098	C	A	11.1889	intergenic_region	/	/
8	51661099	A	T	11.189	intergenic_region	/	/
8	51661103	A	G	11.8834	intergenic_region	/	/
8	51661761	T	C	17.8214	intergenic_region	/	/
8	51681678	C	T	8.17576	intergenic_region	/	/
8	51682709	T	G	8.23194	intergenic_region	/	/
8	51733230	T	C	8.49736	intergenic_region	/	/
8	51771966	T	G	8.73958	intron_variant	KITLG	COALG00000011354
8	51776905	G	A	8.09792	intron_variant	KITLG	COALG00000011354
8	51792151	A	G	8.51821	intron_variant	KITLG	COALG00000011354
8	51829799	T	C	7.86127	intergenic_region	/	/
8	51832519	T	C	12.025	intergenic_region	/	/
8	51832849	G	A	8.44943	intergenic_region	/	/
8	51833043	T	A	8.18111	intergenic_region	/	/
8	51833045	G	T	8.16284	intergenic_region	/	/
8	51833688	A	G	11.1841	intergenic_region	/	/
8	51833704	T	C	13.4299	intergenic_region	/	/
8	51833719	C	A	14.5281	intergenic_region	/	/
8	51833836	T	A	9.26358	intergenic_region	/	/
8	51834211	A	G	13.8146	intergenic_region	/	/
8	51834233	T	G	14.776	intergenic_region	/	/
8	51834259	G	A	13.1019	intergenic_region	/	/
8	51835345	T	C	12.4533	intergenic_region	/	/
8	51836558	G	T	8.91211	intergenic_region	/	/
8	51836931	T	A	10.7184	intergenic_region	/	/
8	51837144	A	C	14.7866	intergenic_region	/	/
8	51837488	A	C	8.41778	intergenic_region	/	/
8	51837672	G	T	8.12353	intergenic_region	/	/
8	51839369	A	G	13.7108	intergenic_region	/	/
8	51839455	C	T	9.73986	intergenic_region	/	/
8	51839494	A	G	10.0881	intergenic_region	/	/
8	51839554	T	A	14.8276	intergenic_region	/	/
8	51839719	T	C	16.0522	intergenic_region	/	/
8	51839764	A	G	15.4848	intergenic_region	/	/
8	51839830	T	A	13.1061	intergenic_region	/	/
8	51840026	A	C	13.828	intergenic_region	/	/
8	51841434	A	T	9.89527	intergenic_region	/	/
8	51841445	A	C	8.99334	intergenic_region	/	/
8	51847566	T	A	12.9913	intergenic_region	/	/
8	51847572	T	G	12.2958	intergenic_region	/	/
8	51847740	G	C	10.3395	intergenic_region	/	/
8	51847826	G	A	8.08559	intergenic_region	/	/
8	51848094	A	T	10.403	intergenic_region	/	/
8	51848214	A	G	10.5933	intergenic_region	/	/
8	51848256	G	A	11.426	intergenic_region	/	/
8	51848333	T	A	12.4809	intergenic_region	/	/
8	51848335	C	T	11.7942	intergenic_region	/	/
8	51850552	C	T	8.55952	intergenic_region	/	/
8	51850915	A	G	9.7062	intergenic_region	/	/
8	51863195	A	G	10.075	intergenic_region	/	/
8	51863415	A	G	16.3881	intergenic_region	/	/
8	51867322	T	G	15.6676	intergenic_region	/	/
8	51867841	A	C	8.29076	intergenic_region	/	/
8	51870108	T	A	13.2732	intergenic_region	/	/
8	51870431	G	T	12.9832	intergenic_region	/	/
8	51870547	C	A	7.85463	intergenic_region	/	/
8	51870898	T	C	11.806	intergenic_region	/	/
8	51870924	G	A	14.5727	intergenic_region	/	/
8	51872259	A	T	8.78047	intergenic_region	/	/
8	51878854	G	T	13.7105	intergenic_region	/	/
8	51881232	G	T	10.0095	intergenic_region	/	/
8	51882368	G	T	9.60272	intergenic_region	/	/
8	51886645	A	G	9.97776	intergenic_region	/	/
8	51886873	G	A	9.44832	intergenic_region	/	/
8	51887339	A	G	8.97165	intergenic_region	/	/
8	51895346	G	T	15.9399	intron_variant	TMTC3	COALG00000011355
8	51895360	A	G	12.8344	intron_variant	TMTC3	COALG00000011355
8	51896826	C	T	12.3422	intron_variant	TMTC3	COALG00000011355
8	51896846	A	T	16.2562	intron_variant	TMTC3	COALG00000011355
8	51896864	C	T	10.442	intron_variant	TMTC3	COALG00000011355
8	51896980	A	G	8.3317	intron_variant	TMTC3	COALG00000011355
8	51898019	C	T	25.6522	intron_variant	TMTC3	COALG00000011355
8	51898020	G	C	24.5461	intron_variant	TMTC3	COALG00000011355
8	51899457	T	C	16.0466	intron_variant	TMTC3	COALG00000011355
8	51901968	T	A	9.07	intron_variant	TMTC3	COALG00000011355
8	51908086	T	A	9.38104	intron_variant	TMTC3	COALG00000011355
8	51908425	T	G	8.04229	intron_variant	TMTC3	COALG00000011355
8	51908537	A	T	10.9718	intron_variant	TMTC3	COALG00000011355
8	51908538	A	T	10.8393	intron_variant	TMTC3	COALG00000011355
8	51910363	A	T	10.3258	intron_variant	TMTC3	COALG00000011355
8	51910621	T	G	16.071	intron_variant	TMTC3	COALG00000011355
8	51911239	A	C	17.0203	intron_variant	TMTC3	COALG00000011355
8	51911247	T	G	9.61521	intron_variant	TMTC3	COALG00000011355
8	51916790	A	G	12.7584	intron_variant	TMTC3	COALG00000011355
8	51918047	T	C	8.3928	intron_variant	TMTC3	COALG00000011355
8	51918439	T	A	13.0721	intron_variant	TMTC3	COALG00000011355
8	51918467	T	G	15.1416	intron_variant	TMTC3	COALG00000011355
8	51919570	T	G	14.3996	intron_variant	TMTC3	COALG00000011355
8	51919588	T	A	18.9705	intron_variant	TMTC3	COALG00000011355
8	51919598	G	T	18.0895	intron_variant	TMTC3	COALG00000011355
8	51919698	A	G	22.238	intron_variant	TMTC3	COALG00000011355
8	51920287	G	A	13.5867	intron_variant	TMTC3	COALG00000011355
8	51920307	G	A	12.1568	intron_variant	TMTC3	COALG00000011355
8	51920387	G	A	11.7926	intron_variant	TMTC3	COALG00000011355
8	51920829	T	C	7.94112	intron_variant	TMTC3	COALG00000011355
8	51920891	A	C	9.68092	intron_variant	TMTC3	COALG00000011355
8	51921059	A	C	9.64537	intron_variant	TMTC3	COALG00000011355
8	51923075	C	G	14.9956	intron_variant	TMTC3	COALG00000011355
8	51923076	T	G	14.9523	intron_variant	TMTC3	COALG00000011355
8	51923561	T	C	12.0315	intron_variant	TMTC3	COALG00000011355
8	51923705	G	A	14.17	intron_variant	TMTC3	COALG00000011355
8	51923707	C	T	14.6	intron_variant	TMTC3	COALG00000011355
8	51926498	T	C	11.9449	intron_variant	TMTC3	COALG00000011355
8	51927942	C	G	18.0653	intron_variant	TMTC3	COALG00000011355
8	51928661	A	T	10.3658	intron_variant	TMTC3	COALG00000011355
8	51929438	T	C	18.7706	intron_variant	TMTC3	COALG00000011355
8	51933641	G	A	18.9528	intron_variant	TMTC3	COALG00000011355
8	51935004	T	C	10.5759	intron_variant	TMTC3	COALG00000011355
8	51953022	A	C	8.57395	intron_variant	TMTC3	COALG00000011355
8	51953870	T	C	10.4216	intron_variant	TMTC3	COALG00000011355
8	51959211	T	G	8.68802	intron_variant	TMTC3	COALG00000011355
8	51959695	T	G	9.24392	intron_variant	TMTC3	COALG00000011355
8	51959705	T	A	8.77285	intron_variant	TMTC3	COALG00000011355
8	51960474	C	T	8.62749	intron_variant	TMTC3	COALG00000011355
8	51961385	A	G	11.5334	intron_variant	TMTC3	COALG00000011355
8	51961386	A	C	11.8958	intron_variant	TMTC3	COALG00000011355
8	51961453	T	C	11.1123	intron_variant	TMTC3	COALG00000011355
8	51962013	C	T	13.8509	intron_variant	TMTC3	COALG00000011355
8	51962042	C	T	11.7048	intron_variant	TMTC3	COALG00000011355
8	51962390	A	G	10.2266	intron_variant	TMTC3	COALG00000011355
8	51962690	T	C	8.04875	intron_variant	TMTC3	COALG00000011355
8	51962704	T	G	12.2304	intron_variant	TMTC3	COALG00000011355
8	51962729	G	C	8.60961	intron_variant	TMTC3	COALG00000011355
8	51963022	T	C	9.26148	intron_variant	TMTC3	COALG00000011355
8	51965044	C	A	13.7773	intron_variant	TMTC3	COALG00000011355
8	51965376	G	A	10.7743	intron_variant	TMTC3	COALG00000011355
8	51967143	T	C	10.5694	intron_variant	TMTC3	COALG00000011355
8	51968256	G	A	11.9285	intron_variant	TMTC3	COALG00000011355
8	51969996	A	G	11.1415	intron_variant	TMTC3	COALG00000011355
8	51972629	C	T	8.29356	intron_variant	TMTC3	COALG00000011355
8	51972688	C	T	9.81105	intron_variant	TMTC3	COALG00000011355
8	51972944	A	C	8.63051	intron_variant	TMTC3	COALG00000011355
8	51973636	A	C	9.32535	intron_variant	TMTC3	COALG00000011355
8	51973980	A	G	8.28929	intron_variant	TMTC3	COALG00000011355
8	51975558	T	G	8.51198	intron_variant	TMTC3	COALG00000011355
8	51978893	A	C	8.74318	intron_variant	TMTC3	COALG00000011355
8	51978985	T	G	8.74982	intron_variant	TMTC3	COALG00000011355
8	51981220	A	C	8.46189	intron_variant	TMTC3	COALG00000011355
8	51987493	T	G	9.08725	intron_variant	TMTC3	COALG00000011355
8	51987570	C	T	8.31615	intron_variant	TMTC3	COALG00000011355
8	51987597	A	G	8.51942	intron_variant	TMTC3	COALG00000011355
8	51987617	C	T	9.06736	intron_variant	TMTC3	COALG00000011355
8	51987646	C	T	10.6131	intron_variant	TMTC3	COALG00000011355
8	51989301	T	G	8.69448	intron_variant	TMTC3	COALG00000011355
8	51989349	C	T	8.01377	intron_variant	TMTC3	COALG00000011355
8	51992369	C	T	8.88783	exon_variant	TMTC3	COALG00000011355
8	51993597	T	G	9.30482	exon_variant	TMTC3	COALG00000011355
8	51994104	A	T	8.14049	exon_variant	TMTC3	COALG00000011355
8	51994105	T	A	8.12389	exon_variant	TMTC3	COALG00000011355
8	51994206	G	C	9.28363	exon_variant	TMTC3	COALG00000011355
8	51994341	T	C	9.82266	intron_variant	TMTC3	COALG00000011355
8	51996682	A	G	8.16178	intron_variant	TMTC3	COALG00000011355
8	51997234	C	A	10.1463	intron_variant	TMTC3	COALG00000011355
8	51997330	G	T	8.13012	intron_variant	TMTC3	COALG00000011355
8	51997428	T	A	11.6102	intron_variant	TMTC3	COALG00000011355
8	51998428	A	G	8.20054	intron_variant	TMTC3	COALG00000011355
8	52000570	T	A	8.33104	intron_variant	TMTC3	COALG00000011355
8	52000652	C	A	9.08351	intron_variant	TMTC3	COALG00000011355
8	52000830	G	A	8.2024	intron_variant	TMTC3	COALG00000011355
8	52002439	A	T	8.87166	intron_variant	TMTC3	COALG00000011355
8	52002620	A	C	12.3505	intron_variant	TMTC3	COALG00000011355
8	52002702	T	G	10.8627	intron_variant	TMTC3	COALG00000011355
8	52002705	A	T	11.9366	intron_variant	TMTC3	COALG00000011355
8	52002726	C	G	12.9599	intron_variant	TMTC3	COALG00000011355
8	52002823	A	C	11.1222	intron_variant	TMTC3	COALG00000011355
8	52009519	A	G	8.31898	intron_variant	TMTC3	COALG00000011355
8	52010228	T	G	11.283	intron_variant	TMTC3	COALG00000011355
8	52010250	T	C	9.06366	intron_variant	TMTC3	COALG00000011355
8	52011165	T	A	9.27409	intron_variant	TMTC3	COALG00000011355
8	52023240	T	G	9.44045	intron_variant	TMTC3	COALG00000011355
8	52023262	T	C	9.24062	intron_variant	TMTC3	COALG00000011355
8	52024477	T	G	8.15586	upstream_gene_variant	TMTC3	COALG00000011355
8	52024553	A	C	9.87301	upstream_gene_variant	CEP290	COALG00000011358
8	52029579	A	G	9.33364	intron_variant	CEP290	COALG00000011359
8	52034414	A	G	9.67961	intron_variant	CEP290	COALG00000011359
8	52035814	T	G	8.00907	intron_variant	CEP290	COALG00000011359
8	52043574	A	C	8.15587	intron_variant	CEP290	COALG00000011359
8	52048387	G	C	9.97779	exon_variant	CEP290	COALG00000011359
8	52051911	C	T	10.9249	intron_variant	CEP290	COALG00000011359
8	52054096	A	T	10.0023	intron_variant	CEP290	COALG00000011359
8	52066856	G	A	8.22581	intron_variant	CEP290	COALG00000011359
8	52072293	A	G	10.3263	intron_variant	CEP290	COALG00000011359
13	11100242	A	G	12.1912	intron_variant	TNFRSF14	COALG00000017432
13	11101065	G	A	9.60633	intron_variant	TNFRSF14	COALG00000017432
13	11104826	G	A	8.15807	intron_variant	TNFRSF14	COALG00000017432
13	11117818	G	A	8.96146	intron_variant	TNFRSF14	COALG00000017432
13	11119619	G	A	10.2936	intron_variant	TNFRSF14	COALG00000017432
13	11135551	C	G	8.34612	intron_variant	TNFRSF14	COALG00000017432
13	11135578	C	A	8.74006	intron_variant	TNFRSF14	COALG00000017432
13	11143470	G	C	7.88255	intron_variant	TNFRSF14	COALG00000017432
13	11143474	T	G	8.66331	intron_variant	TNFRSF14	COALG00000017432
13	11143509	A	T	8.67024	intron_variant	TNFRSF14	COALG00000017432
13	11143518	A	C	9.96243	intron_variant	TNFRSF14	COALG00000017432
13	11465314	C	G	8.03833	downstream_gene_variant	SARS1	COALG00000017443
13	33359971	G	A	8.21631	intergenic_region	/	/
13	45895794	A	G	9.42902	intron_variant	CDH26	COALG00000018475
13	45895884	T	C	9.45237	upstream_gene_variant	CDH26	COALG00000018475
13	45896530	T	G	8.50033	upstream_gene_variant	CDH26	COALG00000018475
13	45904575	T	G	8.22975	intron_variant	CDH26	COALG00000018476
13	45906668	A	G	10.1453	intron_variant	CDH26	COALG00000018476
13	45909685	T	C	8.36452	intron_variant	CDH26	COALG00000018476
13	45909908	T	C	9.69222	intron_variant	CDH26	COALG00000018476
13	45911049	A	G	8.65567	intron_variant	CDH26	COALG00000018476
13	45911680	A	G	7.92906	intron_variant	CDH26	COALG00000018476
13	45912617	C	T	8.25274	intron_variant	CDH26	COALG00000018476
13	45913129	T	G	8.75642	intron_variant	CDH26	COALG00000018476
13	45913202	A	T	8.72172	intron_variant	CDH26	COALG00000018476
13	45915016	G	T	9.43352	intron_variant	CDH26	COALG00000018476
13	45915538	A	T	7.83846	intron_variant	CDH26	COALG00000018476
13	45915708	C	A	8.6828	intron_variant	CDH26	COALG00000018476
13	45915741	G	A	10.326	intron_variant	CDH26	COALG00000018476
13	45915773	G	T	9.52397	intron_variant	CDH26	COALG00000018476
13	45915796	T	C	9.4738	intron_variant	CDH26	COALG00000018476
13	45915798	A	G	10.4772	intron_variant	CDH26	COALG00000018476
13	45915911	G	A	9.74367	intron_variant	CDH26	COALG00000018476
13	45915912	T	C	9.49041	intron_variant	CDH26	COALG00000018476
13	45915918	T	C	9.42634	intron_variant	CDH26	COALG00000018476
13	45916010	G	A	8.0777	intron_variant	CDH26	COALG00000018476
13	45916381	C	A	12.6539	intron_variant	CDH26	COALG00000018476
13	45919842	G	T	9.11329	intron_variant	CDH26	COALG00000018476
13	45926405	C	A	9.72553	intron_variant	CDH26	COALG00000018476
13	45926976	C	T	9.62046	intron_variant	CDH26	COALG00000018476
13	45927266	A	C	8.04499	intron_variant	CDH26	COALG00000018476
13	45930305	A	T	9.67903	intron_variant	CDH26	COALG00000018476
13	45934709	A	T	8.63371	intron_variant	CDH26	COALG00000018476
13	45934735	A	C	8.03094	intron_variant	CDH26	COALG00000018476
13	45939768	T	C	12.504	intron_variant	CDH26	COALG00000018476
13	45939875	C	G	8.00317	intron_variant	CDH26	COALG00000018476
13	45944985	G	C	10.653	intron_variant	CDH26	COALG00000018476
13	45945316	A	G	8.22521	intron_variant	CDH26	COALG00000018476
13	45945501	G	A	8.80184	intron_variant	CDH26	COALG00000018476
13	45946648	A	G	9.75938	intron_variant	CDH26	COALG00000018476
13	45947724	A	T	15.989	intron_variant	CDH26	COALG00000018476
13	45952898	T	A	8.06112	intron_variant	CDH26	COALG00000018476
13	45957250	G	C	15.9555	intron_variant	CDH26	COALG00000018476
13	45957349	T	C	8.7522	intron_variant	CDH26	COALG00000018476
13	45957870	C	A	10.8754	intron_variant	CDH26	COALG00000018476
15	22352658	A	C	7.95757	upstream_gene_variant	ANXA4	COALG00000020669
15	34691614	G	A	8.41887	intergenic_region	/	/
15	64709080	C	G	7.97829	intron_variant	LARP1	COALG00000021574
17	16930439	C	T	7.94803	downstream_gene_variant	TLCD4-B	COALG00000023713
17	16930455	A	T	8.05482	downstream_gene_variant	TLCD4-B	COALG00000023713
17	16930457	T	C	7.8423	downstream_gene_variant	TLCD4-B	COALG00000023713
17	31688525	T	C	8.19974	intergenic_region	/	/
17	39811093	A	C	8.74641	intergenic_region	/	/
17	40371964	T	A	8.30864	intron_variant	CA15B	COALG00000024356
17	40385166	G	T	7.82607	intron_variant	CA15B	COALG00000024356
18	31585383	C	T	8.30191	intergenic_region	/	/
20	43536642	T	G	8.07033	intron_variant	ENOX1	COALG00000028536
20	43792862	A	T	7.87101	intergenic_region	/	/
20	45243810	C	A	8.61711	intergenic_region	/	/
20	45248085	C	A	8.26377	intergenic_region	/	/
20	45267422	G	A	9.089	intron_variant	MCM7	COALG00000028562
20	45290260	T	G	8.63366	intron_variant	MCM7	COALG00000028562
20	45316160	C	T	10.9826	intergenic_region	/	/
20	45322936	T	A	8.63718	intergenic_region	/	/
20	45391812	T	A	9.31337	intergenic_region	/	/
20	45422194	A	G	7.92089	intergenic_region	/	/
20	45439116	C	A	10.4628	intergenic_region	/	/
20	45451254	C	G	8.50431	intergenic_region	/	/
20	45536452	T	C	8.91368	intergenic_region	/	/
20	45584142	A	C	8.75226	intergenic_region	/	/
20	45603032	T	C	7.88124	intergenic_region	/	/
20	45607129	C	T	7.97639	intergenic_region	/	/
20	45610406	G	T	11.7088	intergenic_region	/	/
20	45621570	G	T	8.26141	intergenic_region	/	/
20	45627892	C	A	8.6413	intergenic_region	/	/
20	45636892	G	A	7.94514	intergenic_region	/	/
20	45669878	T	A	8.07075	intergenic_region	/	/
20	45680299	T	A	8.99614	intergenic_region	/	/
20	45738916	T	C	8.00075	intergenic_region	/	/
20	45788748	C	T	10.4205	intergenic_region	/	/
20	45792373	C	A	7.99581	intergenic_region	/	/
20	45804110	A	T	8.58497	intergenic_region	/	/
20	45804146	T	A	8.57345	intergenic_region	/	/
20	45807159	T	G	8.34251	intergenic_region	/	/
20	45810094	C	T	8.17538	intergenic_region	/	/
20	45810095	A	T	8.55264	intergenic_region	/	/
20	45813337	C	G	10.7368	intergenic_region	/	/
20	45821664	T	A	7.80493	intergenic_region	/	/
20	45894873	G	T	7.90355	intergenic_region	/	/
20	45914200	G	T	8.17898	intergenic_region	/	/
20	45914370	G	A	7.86659	intergenic_region	/	/
20	45934636	T	G	8.52519	intergenic_region	/	/
20	45939216	T	A	8.41734	intergenic_region	/	/
20	45942358	T	G	8.28933	intergenic_region	/	/
20	45944191	C	A	8.13663	intergenic_region	/	/
20	45944205	C	A	8.73382	intergenic_region	/	/
20	45944892	T	G	8.02814	intergenic_region	/	/
20	45945180	G	T	10.2935	intergenic_region	/	/
20	45945186	T	G	10.595	intergenic_region	/	/
20	45968074	G	A	8.02552	intergenic_region	/	/
20	45969036	C	A	8.1319	intergenic_region	/	/
20	45977631	C	G	8.71965	intergenic_region	/	/
20	45998376	C	T	9.07667	intergenic_region	/	/
20	45998908	G	T	9.2717	intergenic_region	/	/
20	46050071	G	A	8.79199	intergenic_region	/	/
20	46052830	C	G	8.62517	intergenic_region	/	/
20	46080545	C	T	8.03294	intergenic_region	/	/
20	46096451	C	T	7.84241	intergenic_region	/	/
20	46100425	G	C	8.06767	intergenic_region	/	/
20	46101209	A	T	10.3747	intergenic_region	/	/
20	46102932	T	A	10.0246	intergenic_region	/	/
20	46128184	T	G	8.10651	intergenic_region	/	/
20	46144413	A	T	7.98127	intergenic_region	/	/
20	46156001	C	A	9.9565	intergenic_region	/	/
20	46156164	T	G	10.8123	intergenic_region	/	/
20	46156380	T	A	9.38904	intergenic_region	/	/
20	46157318	C	T	10.9156	intergenic_region	/	/
20	46157361	T	G	12.0346	intergenic_region	/	/
20	46163804	C	T	8.13279	intergenic_region	/	/
20	46163821	C	A	8.63956	intergenic_region	/	/
20	46165353	T	C	7.9049	intergenic_region	/	/
20	46167002	A	G	9.86391	intergenic_region	/	/
20	46186764	C	T	10.5143	intergenic_region	/	/
20	46186844	A	T	17.0834	intergenic_region	/	/
20	46189384	T	C	8.37138	intergenic_region	/	/
20	46190635	A	T	8.45001	intergenic_region	/	/
20	46195655	G	T	7.81801	intergenic_region	/	/
20	46196246	C	T	7.90718	intergenic_region	/	/
20	46197778	G	T	9.73455	intergenic_region	/	/
20	46199486	T	G	10.0567	intergenic_region	/	/
20	46199637	G	C	9.0837	intergenic_region	/	/
20	46202137	T	C	14.2152	intergenic_region	/	/
20	46206292	G	A	9.56491	intergenic_region	/	/
20	46214901	G	T	9.02555	intergenic_region	/	/
20	46215702	C	T	8.19965	intergenic_region	/	/
20	46222912	T	G	8.40885	intergenic_region	/	/
20	46223338	G	A	9.75907	intergenic_region	/	/
20	46226640	A	G	10.3265	intergenic_region	/	/
20	46226911	T	G	11.4981	intergenic_region	/	/
20	46235528	A	G	12.7295	intergenic_region	/	/
20	46243131	G	A	9.98621	intergenic_region	/	/
20	46243148	G	C	9.51113	intergenic_region	/	/
20	46243324	C	A	9.89358	intergenic_region	/	/
20	46254852	A	C	8.26004	intergenic_region	/	/
20	46254861	A	C	11.2288	intergenic_region	/	/
20	46254931	A	T	9.53677	intergenic_region	/	/
20	46257689	G	A	8.26818	intergenic_region	/	/
20	46258504	C	G	7.81573	intergenic_region	/	/
20	46264714	A	G	8.15973	intron_variant	/	COALG00000028568
20	46264716	G	T	8.26774	intron_variant	/	COALG00000028568
20	46264812	G	T	7.98368	intron_variant	/	COALG00000028568
20	46264819	G	A	7.99291	intron_variant	/	COALG00000028568
20	46265375	A	T	8.48074	intron_variant	/	COALG00000028568
20	46267243	A	G	10.6181	intron_variant	/	COALG00000028568
20	46267901	C	T	10.8687	intron_variant	/	COALG00000028568
20	46268029	C	T	8.07589	intron_variant	/	COALG00000028568
20	46275827	G	T	8.49288	intron_variant	/	COALG00000028568
20	46275966	A	T	8.52567	intron_variant	/	COALG00000028568
20	46278294	A	T	7.94463	intron_variant	/	COALG00000028568
20	46278336	T	G	9.98774	intron_variant	/	COALG00000028568
20	46279855	G	A	8.60419	intron_variant	/	COALG00000028568
20	46279919	A	T	9.26162	intron_variant	/	COALG00000028568
20	46280055	C	A	8.62895	intron_variant	/	COALG00000028568
20	46286583	C	T	9.26995	intron_variant	/	COALG00000028568
20	46286973	C	A	9.30686	intron_variant	/	COALG00000028568
20	46290491	C	A	8.44671	intron_variant	/	COALG00000028568
20	46293925	C	T	9.15588	intron_variant	/	COALG00000028568
20	46296409	G	C	12.6836	intron_variant	/	COALG00000028568
20	46304020	T	G	11.7669	intron_variant	/	COALG00000028568
20	46304695	T	A	9.96831	intron_variant	/	COALG00000028568
20	46304736	T	G	7.82769	intron_variant	/	COALG00000028568
20	46304765	A	C	8.40881	intron_variant	/	COALG00000028568
20	46306438	T	A	8.74083	intron_variant	/	COALG00000028568
20	46307551	G	T	8.91898	intron_variant	/	COALG00000028568
20	46307569	C	T	8.35201	intron_variant	/	COALG00000028568
20	46317382	T	G	10.5944	intron_variant	/	COALG00000028568
20	46319134	C	A	7.86344	intron_variant	/	COALG00000028568
20	46323690	C	G	12.3373	intron_variant	/	COALG00000028568
20	46326838	A	G	8.49831	intron_variant	/	COALG00000028568
20	46329549	C	G	10.6373	intron_variant	/	COALG00000028568
20	46329639	C	T	11.3653	intron_variant	/	COALG00000028568
20	46331550	T	G	7.94326	intron_variant	/	COALG00000028568
20	46336431	C	A	10.9812	intron_variant	/	COALG00000028568
20	46336453	T	G	10.614	intron_variant	/	COALG00000028568
20	46336578	C	A	10.9038	intron_variant	/	COALG00000028568
20	46343528	C	T	11.3484	intergenic_region	/	/
20	46344313	G	T	8.9786	intergenic_region	/	/
20	46345600	C	A	8.87946	intergenic_region	/	/
20	46345649	C	T	9.50514	intergenic_region	/	/
20	46346280	G	A	8.26056	intergenic_region	/	/
20	46349499	C	A	8.17651	intergenic_region	/	/
20	46349500	C	A	8.08999	intergenic_region	/	/
20	46349547	C	G	8.79346	intergenic_region	/	/
20	46349874	C	A	9.35493	intergenic_region	/	/
20	46355333	T	C	9.73092	intergenic_region	/	/
20	46357185	T	G	14.5594	intergenic_region	/	/
20	46359182	A	T	10.644	intergenic_region	/	/
20	46359240	T	A	8.7001	intergenic_region	/	/
20	46359241	G	T	8.81983	intergenic_region	/	/
20	46363324	A	C	9.56354	intergenic_region	/	/
20	46365367	C	G	12.9892	intergenic_region	/	/
20	46365383	A	T	11.642	intergenic_region	/	/
20	46372286	T	G	8.22191	intergenic_region	/	/
20	46372380	T	A	8.43094	intergenic_region	/	/
20	46372525	A	G	10.3796	intergenic_region	/	/
20	46377586	C	A	9.76015	intergenic_region	/	/
20	46378467	T	C	11.4644	intergenic_region	/	/
20	46380810	T	C	9.3605	intergenic_region	/	/
20	46384050	T	A	8.74925	intergenic_region	/	/
20	46385328	C	A	8.55682	intergenic_region	/	/
20	46385363	C	T	8.37786	intergenic_region	/	/
20	46385467	A	T	7.95484	intergenic_region	/	/
20	46385673	C	T	9.07542	intergenic_region	/	/
20	46385951	G	T	8.58315	intergenic_region	/	/
20	46387209	C	G	8.04968	intergenic_region	/	/
20	46389984	A	C	11.6388	intergenic_region	/	/
20	46389988	A	C	11.3648	intergenic_region	/	/
20	46390027	G	A	11.2886	intergenic_region	/	/
20	46392622	T	C	8.84566	intergenic_region	/	/
20	46393915	A	C	9.62781	intergenic_region	/	/
20	46394649	T	A	9.17456	intergenic_region	/	/
20	46394652	G	A	8.67169	intergenic_region	/	/
20	46394891	G	T	9.01358	intergenic_region	/	/
20	46397720	G	A	10.1007	intergenic_region	/	/
20	46397879	T	G	8.50244	intergenic_region	/	/
20	46397881	C	A	9.0311	intergenic_region	/	/
20	46398464	A	C	12.5767	intergenic_region	/	/
20	46398644	G	A	9.51731	intergenic_region	/	/
20	46398671	G	T	8.74942	intergenic_region	/	/
20	46400941	C	A	10.1436	intergenic_region	/	/
20	46402725	T	A	10.5331	intergenic_region	/	/
20	46402826	C	T	10.7569	intergenic_region	/	/
20	46402891	T	G	13.0709	intergenic_region	/	/
20	46402956	G	C	11.802	intergenic_region	/	/
20	46408939	G	T	16.0852	intergenic_region	/	/
20	46409305	G	A	9.00804	intergenic_region	/	/
20	46410027	G	T	8.82449	intergenic_region	/	/
20	46411543	C	T	9.6062	intergenic_region	/	/
20	46411673	T	A	8.11979	intergenic_region	/	/
20	46413319	G	T	9.64201	intergenic_region	/	/
20	46417833	C	G	10.2446	intergenic_region	/	/
20	46419932	C	G	10.6349	intergenic_region	/	/
20	46419992	T	A	10.8622	intergenic_region	/	/
20	46420123	C	A	10.3932	intergenic_region	/	/
20	46423835	T	C	10.0144	intergenic_region	/	/
20	46424648	T	G	11.3752	intergenic_region	/	/
20	46432688	C	G	8.2299	intergenic_region	/	/
20	46433559	A	T	7.99174	intergenic_region	/	/
20	46434482	C	A	10.7895	intergenic_region	/	/
20	46434907	A	G	8.63769	intergenic_region	/	/
20	46436045	A	G	10.2239	intergenic_region	/	/
20	46436054	C	A	10.2318	intergenic_region	/	/
20	46436781	T	C	12.349	intergenic_region	/	/
20	46436940	G	A	11.7682	intergenic_region	/	/
20	46437189	T	G	12.4237	intergenic_region	/	/
20	46437699	A	G	9.69428	intergenic_region	/	/
20	46437702	A	C	9.64022	intergenic_region	/	/
20	46437741	G	T	11.2564	intergenic_region	/	/
20	46437795	G	A	8.99511	intergenic_region	/	/
20	46441336	C	A	7.89039	intergenic_region	/	/
20	46441681	A	T	9.25593	intergenic_region	/	/
20	46443105	T	G	11.2576	intergenic_region	/	/
20	46443524	A	C	8.78093	intergenic_region	/	/
20	46443740	G	A	8.14192	intergenic_region	/	/
20	46443746	C	A	8.68162	intergenic_region	/	/
20	46445050	A	C	11.1954	intergenic_region	/	/
20	46445782	A	T	9.92049	intergenic_region	/	/
20	46447252	G	A	9.31477	intergenic_region	/	/
20	46449466	T	G	9.19329	intergenic_region	/	/
20	46449474	T	A	9.09131	intergenic_region	/	/
20	46449475	A	T	9.55414	intergenic_region	/	/
20	46451277	A	C	10.2891	intergenic_region	/	/
20	46452340	A	G	8.12768	intergenic_region	/	/
20	46453872	T	A	8.68976	intergenic_region	/	/
20	46453879	A	G	9.37392	intergenic_region	/	/
20	46453882	A	G	9.59516	intergenic_region	/	/
20	46453929	G	C	10.6901	intergenic_region	/	/
20	46453963	G	A	10.9991	intergenic_region	/	/
20	46454035	A	T	13.9854	intergenic_region	/	/
20	46454073	A	G	14.7251	intergenic_region	/	/
20	46454089	C	T	15.9451	intergenic_region	/	/
20	46454688	A	G	13.8847	intergenic_region	/	/
20	46454760	T	C	15.868	intergenic_region	/	/
20	46455205	T	C	7.89145	intergenic_region	/	/
20	46455293	C	A	8.51916	intergenic_region	/	/
20	46467720	A	T	9.78601	intergenic_region	/	/
20	46474127	G	T	8.03346	intergenic_region	/	/
20	46480000	C	T	8.62625	intergenic_region	/	/
20	46480835	A	G	9.51041	intergenic_region	/	/
20	46480955	C	A	8.4595	intergenic_region	/	/
20	46481057	T	C	10.5262	intergenic_region	/	/
20	46487660	T	G	12.2209	intergenic_region	/	/
20	46487686	G	T	12.2691	intergenic_region	/	/
20	46487688	A	C	12.2286	intergenic_region	/	/
20	46487767	C	A	10.4484	intergenic_region	/	/
20	46489129	A	G	9.56878	intergenic_region	/	/
20	46489165	C	G	9.39849	intergenic_region	/	/
20	46490743	C	T	10.4154	intergenic_region	/	/
20	46490798	G	A	10.3999	intergenic_region	/	/
20	46490834	G	C	10.0529	intergenic_region	/	/
20	46491417	A	T	11.188	intergenic_region	/	/
20	46491729	A	G	8.46731	intergenic_region	/	/
20	46491781	A	C	11.1911	intergenic_region	/	/
20	46492965	G	C	10.0321	intergenic_region	/	/
20	46493033	A	T	9.73802	intergenic_region	/	/
20	46493088	A	G	11.4027	intergenic_region	/	/
20	46493096	T	C	13.0634	intergenic_region	/	/
20	46493121	G	A	10.7406	intergenic_region	/	/
20	46493122	A	G	11.1149	intergenic_region	/	/
20	46493124	G	T	11.0661	intergenic_region	/	/
20	46493125	A	C	11.2161	intergenic_region	/	/
20	46493149	A	T	10.5054	intergenic_region	/	/
20	46494552	C	G	8.33156	intergenic_region	/	/
20	46494557	A	T	8.80112	intergenic_region	/	/
20	46494663	G	T	9.43915	intergenic_region	/	/
20	46499575	G	T	8.00345	intergenic_region	/	/
20	46499757	C	T	11.0974	intergenic_region	/	/
20	46499780	T	C	10.1606	intergenic_region	/	/
20	46504919	A	T	10.693	intergenic_region	/	/
20	46506395	T	C	12.0481	intergenic_region	/	/
20	46507885	G	A	10.4885	intergenic_region	/	/
20	46508653	G	T	8.74681	intergenic_region	/	/
20	46510501	A	C	11.6645	intergenic_region	/	/
20	46511062	T	G	11.4836	intergenic_region	/	/
20	46511119	C	T	10.2113	intergenic_region	/	/
20	46511837	A	G	16.474	intergenic_region	/	/
20	46512126	C	T	8.55816	intergenic_region	/	/
20	46512828	T	G	8.01523	intergenic_region	/	/
20	46517345	T	C	8.2141	intergenic_region	/	/
20	46519068	A	C	8.06437	intergenic_region	/	/
20	46520252	T	C	8.09226	intergenic_region	/	/
20	46520939	G	A	11.5226	intergenic_region	/	/
20	46520988	C	T	8.16547	intergenic_region	/	/
20	46525731	G	A	8.99312	intergenic_region	/	/
20	46525769	A	T	9.50104	intergenic_region	/	/
20	46525956	A	C	9.1451	intergenic_region	/	/
20	46526241	T	C	8.90186	intergenic_region	/	/
20	46526320	T	G	7.98493	intergenic_region	/	/
20	46526884	C	G	10.2602	intergenic_region	/	/
20	46528443	G	T	10.8056	intergenic_region	/	/
20	46529029	T	A	8.17017	intergenic_region	/	/
20	46531655	G	A	8.30019	intergenic_region	/	/
20	46532602	A	T	12.1582	intergenic_region	/	/
20	46532651	C	T	8.09109	intergenic_region	/	/
20	46533939	G	T	9.08811	intergenic_region	/	/
20	46534265	G	T	9.56833	intergenic_region	/	/
20	46534313	G	A	11.6558	intergenic_region	/	/
20	46534435	C	A	10.7091	intergenic_region	/	/
20	46534459	A	G	9.55014	intergenic_region	/	/
20	46534736	C	T	9.16325	intergenic_region	/	/
20	46536608	T	A	8.37856	intergenic_region	/	/
20	46536673	A	C	7.8206	intergenic_region	/	/
20	46536872	G	C	9.79996	intergenic_region	/	/
20	46536910	G	A	10.1421	intergenic_region	/	/
20	46539240	G	T	9.52752	intergenic_region	/	/
20	46548530	A	T	8.55734	intron_variant	PCDH1	COALG00000028569
20	46554104	C	T	10.8054	intron_variant	PCDH1	COALG00000028569
20	46555194	T	A	14.8629	intron_variant	PCDH1	COALG00000028569
20	46555228	T	G	12.6428	intron_variant	PCDH1	COALG00000028569
20	46556107	C	T	8.47286	intron_variant	PCDH1	COALG00000028569
20	46562669	A	T	8.76768	intron_variant	PCDH1	COALG00000028569
20	46567665	G	A	9.56874	intron_variant	PCDH1	COALG00000028569
20	46568497	A	G	12.8038	intron_variant	PCDH1	COALG00000028569
20	46569463	C	A	8.37155	intron_variant	PCDH1	COALG00000028569
20	46569478	G	A	9.20738	intron_variant	PCDH1	COALG00000028569
20	46569491	C	T	10.2218	intron_variant	PCDH1	COALG00000028569
20	46570484	C	A	10.0932	intron_variant	PCDH1	COALG00000028569
20	46570487	T	G	9.91345	intron_variant	PCDH1	COALG00000028569
20	46572744	C	A	9.14799	intron_variant	PCDH1	COALG00000028569
20	46577791	T	C	10.211	intron_variant	PCDH1	COALG00000028569
20	46577806	C	T	9.61862	intron_variant	PCDH1	COALG00000028569
20	46577809	G	A	9.63578	intron_variant	PCDH1	COALG00000028569
20	46577894	C	T	9.70097	intron_variant	PCDH1	COALG00000028569
20	46577905	A	T	9.52376	intron_variant	PCDH1	COALG00000028569
20	46577920	C	A	10.3604	intron_variant	PCDH1	COALG00000028569
20	46577956	T	C	11.12	intron_variant	PCDH1	COALG00000028569
20	46577975	G	A	10.1456	intron_variant	PCDH1	COALG00000028569
20	46578002	G	A	10.4474	intron_variant	PCDH1	COALG00000028569
20	46578007	T	C	9.64412	intron_variant	PCDH1	COALG00000028569
20	46578025	T	A	11.0986	intron_variant	PCDH1	COALG00000028569
20	46578068	A	G	11.3383	intron_variant	PCDH1	COALG00000028569
20	46578192	T	A	12.3619	intron_variant	PCDH1	COALG00000028569
20	46578253	G	C	10.4773	intron_variant	PCDH1	COALG00000028569
20	46578856	G	C	10.1242	intron_variant	PCDH1	COALG00000028569
20	46578918	C	T	11.64	intron_variant	PCDH1	COALG00000028569
20	46578995	T	C	9.12149	intron_variant	PCDH1	COALG00000028569
20	46579066	T	C	9.84815	intron_variant	PCDH1	COALG00000028569
20	46579929	T	G	7.95998	upstream_gene_variant	PCDH1	COALG00000028569
20	46580193	C	T	10.3866	upstream_gene_variant	PCDH1	COALG00000028569
20	46580194	A	G	10.4845	upstream_gene_variant	PCDH1	COALG00000028569
20	46580195	T	A	12.4521	upstream_gene_variant	PCDH1	COALG00000028569
20	46580220	G	C	13.1716	upstream_gene_variant	PCDH1	COALG00000028569
20	46580243	G	T	11.9834	upstream_gene_variant	PCDH1	COALG00000028569
20	46580275	T	G	10.007	upstream_gene_variant	PCDH1	COALG00000028569
20	46580412	C	T	8.72619	upstream_gene_variant	PCDH1	COALG00000028569
20	46580735	T	C	10.6239	upstream_gene_variant	PCDH1	COALG00000028569
20	46580758	C	T	11.2806	upstream_gene_variant	PCDH1	COALG00000028569
20	46580760	C	T	11.3518	upstream_gene_variant	PCDH1	COALG00000028569
20	46580829	G	A	10.1298	upstream_gene_variant	PCDH1	COALG00000028569
20	46580873	T	A	8.74745	upstream_gene_variant	PCDH1	COALG00000028569
20	46580893	G	A	8.23037	upstream_gene_variant	PCDH1	COALG00000028569
20	46580953	G	A	8.51726	upstream_gene_variant	PCDH1	COALG00000028569
20	46581435	A	G	8.36734	upstream_gene_variant	PCDH1	COALG00000028569
20	46582132	A	G	9.17266	upstream_gene_variant	PCDH1	COALG00000028569
20	46582139	T	C	8.97297	upstream_gene_variant	PCDH1	COALG00000028569
20	46582168	A	T	9.00033	upstream_gene_variant	PCDH1	COALG00000028569
20	46582600	T	C	8.09126	upstream_gene_variant	PCDH1	COALG00000028569
20	46582623	C	T	9.97215	upstream_gene_variant	PCDH1	COALG00000028569
20	46582628	C	T	9.79822	upstream_gene_variant	PCDH1	COALG00000028569
20	46582765	G	A	9.57287	upstream_gene_variant	PCDH1	COALG00000028569
20	46582776	G	A	10.6504	upstream_gene_variant	PCDH1	COALG00000028569
20	46582806	T	G	10.7011	upstream_gene_variant	PCDH1	COALG00000028569
20	46582822	C	G	10.8128	upstream_gene_variant	PCDH1	COALG00000028569
20	46582842	T	A	11.3796	upstream_gene_variant	PCDH1	COALG00000028569
20	46582869	A	T	11.3243	upstream_gene_variant	PCDH1	COALG00000028569
20	46582971	T	G	9.0398	upstream_gene_variant	PCDH1	COALG00000028569
20	46582997	C	A	7.92419	upstream_gene_variant	PCDH1	COALG00000028569
20	46583146	G	C	7.97447	upstream_gene_variant	PCDH1	COALG00000028569
20	46583222	A	T	11.0731	upstream_gene_variant	PCDH1	COALG00000028569
20	46583903	A	T	8.06821	upstream_gene_variant	PCDH1	COALG00000028569
20	46583978	A	T	10.8807	upstream_gene_variant	PCDH1	COALG00000028569
20	46585871	C	T	11.9108	intergenic_region	/	/
20	46585918	T	G	11.9544	intergenic_region	/	/
20	46585925	T	G	12.5914	intergenic_region	/	/
20	46588039	A	G	7.90523	intergenic_region	/	/
20	46592953	T	A	8.27222	intergenic_region	/	/
20	46592993	A	T	8.77522	intergenic_region	/	/
20	46593016	T	C	7.80573	intergenic_region	/	/
20	46596034	G	T	7.86441	intergenic_region	/	/
20	46596985	G	A	9.39744	intergenic_region	/	/
20	46596986	C	G	9.41926	intergenic_region	/	/
20	46597048	G	C	11.9904	intergenic_region	/	/
20	46597113	T	C	13.316	intergenic_region	/	/
20	46597255	T	C	10.0538	intergenic_region	/	/
20	46597293	T	G	10.3831	intergenic_region	/	/
20	46597301	T	C	11.3197	intergenic_region	/	/
20	46597902	C	T	11.7033	intergenic_region	/	/
20	46597926	T	C	12.5106	intergenic_region	/	/
20	46597938	A	G	12.1613	intergenic_region	/	/
20	46597978	A	T	13.1798	intergenic_region	/	/
20	46598431	T	G	8.96206	intergenic_region	/	/
20	46598446	C	A	9.0619	intergenic_region	/	/
20	46598464	G	A	8.81866	intergenic_region	/	/
20	46598534	A	G	8.06116	intergenic_region	/	/
20	46598537	C	A	8.22043	intergenic_region	/	/
20	46598614	C	A	8.95213	intergenic_region	/	/
20	46598635	G	T	9.41535	intergenic_region	/	/
20	46598726	C	G	9.06319	intergenic_region	/	/
20	46598902	T	C	14.3315	intergenic_region	/	/
20	46600061	A	G	10.9672	intergenic_region	/	/
20	46600069	G	C	11.5415	intergenic_region	/	/
20	46600105	A	C	10.0218	intergenic_region	/	/
20	46600109	C	T	10.3215	intergenic_region	/	/
20	46600153	G	A	9.306	intergenic_region	/	/
20	46600164	G	A	9.18973	intergenic_region	/	/
20	46600432	A	C	9.58768	intergenic_region	/	/
20	46600434	A	T	9.47921	intergenic_region	/	/
20	46600447	T	C	9.37948	intergenic_region	/	/
20	46600449	G	T	9.74517	intergenic_region	/	/
20	46600474	G	A	8.11253	intergenic_region	/	/
20	46600502	A	T	9.79727	intergenic_region	/	/
20	46600525	A	G	9.41472	intergenic_region	/	/
20	46600560	A	G	12.0927	intergenic_region	/	/
20	46600586	A	G	9.84474	intergenic_region	/	/
20	46601193	A	T	12.3646	intergenic_region	/	/
20	46602586	C	T	8.61134	intergenic_region	/	/
20	46606311	G	T	13.5038	intergenic_region	/	/
20	46606335	T	C	12.8778	intergenic_region	/	/
20	46606401	T	G	8.66626	intergenic_region	/	/
20	46606512	C	T	9.34808	intergenic_region	/	/
20	46606529	C	G	10.0471	intergenic_region	/	/
22	27379507	A	G	8.04465	intron_variant	/	COALG00000030435
23	67910740	C	T	9.16947	intron_variant	VAT1	COALG00000032339
24	18056392	T	G	8.17616	downstream_gene_variant	SLC30A6	COALG00000033006
24	18056411	T	C	8.57926	downstream_gene_variant	SLC30A6	COALG00000033006
24	18056478	T	G	8.81684	downstream_gene_variant	SLC30A6	COALG00000033006
24	21960663	C	A	9.19755	intergenic_region	/	/
26	14515076	A	C	9.12431	intergenic_region	/	/
26	14515098	T	C	9.1778	intergenic_region	/	/
26	15442362	T	G	8.22881	intergenic_region	/	/
26	15699669	C	T	8.70584	intergenic_region	/	/
26	15700880	T	G	7.94977	intergenic_region	/	/
26	15715894	A	C	8.09914	intergenic_region	/	/
26	15774963	T	C	9.39669	intron_variant	PPP1R21	COALG00000034556
26	15774997	G	A	8.51326	intron_variant	PPP1R21	COALG00000034556
26	15875971	C	G	8.69937	intergenic_region	/	/
26	15887079	C	T	9.10529	upstream_gene_variant	FOXN2	COALG00000034559
26	15923486	G	A	8.91865	intron_variant	FOXN2	COALG00000034559
26	15942063	T	G	8.19872	upstream_gene_variant	FBXO11	COALG00000034560
26	15942075	C	T	8.37228	upstream_gene_variant	FBXO11	COALG00000034560
26	15942082	T	C	8.742	upstream_gene_variant	FBXO11	COALG00000034560
26	15942096	G	T	8.32917	upstream_gene_variant	FBXO11	COALG00000034560
26	15942211	G	T	7.8589	upstream_gene_variant	FBXO11	COALG00000034560
26	15945441	T	G	9.1895	exon_variant	FBXO11	COALG00000034560
26	15945478	G	T	9.33446	exon_variant	FBXO11	COALG00000034560
26	15945512	T	A	8.85275	exon_variant	FBXO11	COALG00000034560
26	15945513	T	A	7.97552	exon_variant	FBXO11	COALG00000034560
26	15945514	T	A	8.43045	exon_variant	FBXO11	COALG00000034560
26	15945515	T	A	8.65396	exon_variant	FBXO11	COALG00000034560
26	15946437	C	T	7.99954	intron_variant	FBXO11	COALG00000034560
26	15947054	C	T	9.28211	intron_variant	FBXO11	COALG00000034560
26	15948658	T	C	9.19517	intron_variant	FBXO11	COALG00000034560
26	15948680	C	A	9.62708	intron_variant	FBXO11	COALG00000034560
26	15953070	A	G	8.36172	intron_variant	FBXO11	COALG00000034560
26	15953153	T	C	8.08528	intron_variant	FBXO11	COALG00000034560
26	15953154	T	C	9.80639	intron_variant	FBXO11	COALG00000034560
26	15953204	T	G	9.43889	intron_variant	FBXO11	COALG00000034560
26	15953205	T	A	9.80929	intron_variant	FBXO11	COALG00000034560
26	15953207	T	G	9.63163	intron_variant	FBXO11	COALG00000034560
26	15966638	G	A	8.16079	intron_variant	FBXO11	COALG00000034560
26	15966655	A	G	8.30601	intron_variant	FBXO11	COALG00000034560
26	15966700	T	G	8.07448	intron_variant	FBXO11	COALG00000034560
26	15970510	A	T	8.51769	intron_variant	FBXO11	COALG00000034560
26	23104925	A	T	8.92108	intron_variant	SLC38A10	COALG00000034738
26	37262652	A	T	10.5108	intergenic_region	/	/
26	37285641	G	T	7.81429	intron_variant	DUSP3	COALG00000035166
26	37471830	T	C	8.51675	upstream_gene_variant	PTGES3L	COALG00000035178
26	37471838	C	A	8.67411	upstream_gene_variant	PTGES3L	COALG00000035178
26	37586415	T	C	8.02186	intron_variant	SRCIN1	COALG00000035181
26	37818383	T	G	8.73934	intergenic_region	/	/
26	38120073	T	A	9.82504	intron_variant	VTI1A	COALG00000035190
26	38165046	G	A	8.14665	intron_variant	VTI1A	COALG00000035190
26	38185276	C	A	8.53889	upstream_gene_variant	COX19	COALG00000035192
26	38617671	T	G	8.21734	intergenic_region	/	/
27	13851789	C	G	7.88273	intron_variant	/	COALG00000035818
27	13882507	G	A	8.39693	intron_variant	/	COALG00000035818
27	29115845	G	T	8.75463	upstream_gene_variant	ST8SIA5	COALG00000036194
27	36295242	A	C	7.84074	intron_variant	/	COALG00000036444
27	38517894	C	A	8.45714	intergenic_region	/	/
27	38517896	C	T	8.27706	intergenic_region	/	/
27	38517897	C	G	8.24049	intergenic_region	/	/
27	39381238	T	C	8.39336	downstream_gene_variant	RPS27	COALG00000036506
27	39442298	C	T	9.98097	upstream_gene_variant	CHRNA7	COALG00000036509
27	39445880	T	C	8.88862	intron_variant	CHRNA7	COALG00000036509
27	39450769	C	A	7.90052	intron_variant	CHRNA7	COALG00000036510
27	39455152	A	C	8.52499	intron_variant	CHRNA7	COALG00000036510
27	39457906	C	A	8.2007	intron_variant	CHRNA7	COALG00000036510
27	39457910	A	T	8.97187	intron_variant	CHRNA7	COALG00000036510
27	39458107	C	A	9.00081	intron_variant	CHRNA7	COALG00000036510
27	39481522	T	C	8.44775	intron_variant	SNX27	COALG00000036511
27	39486332	C	A	8.1405	intron_variant	SNX27	COALG00000036511
27	39486353	C	T	8.60264	intron_variant	SNX27	COALG00000036511
27	39486944	G	A	8.54806	intron_variant	SNX27	COALG00000036511
27	39491602	T	A	9.38296	intron_variant	SNX27	COALG00000036511
27	39504231	A	G	9.22176	intron_variant	SNX27	COALG00000036511
27	39504285	C	T	8.41075	intron_variant	SNX27	COALG00000036511
27	39510891	A	G	8.6165	upstream_gene_variant	SNX27	COALG00000036511
27	39518173	A	C	9.33913	intergenic_region	/	/
27	39518228	G	A	9.48232	intergenic_region	/	/
27	39518282	G	A	8.21594	intergenic_region	/	/
27	39518385	C	A	9.83461	intergenic_region	/	/
27	39522226	A	G	8.69369	intergenic_region	/	/
27	39522529	G	A	7.91658	intergenic_region	/	/
27	39545485	T	G	11.3938	intergenic_region	/	/
27	39545625	C	T	8.0697	intergenic_region	/	/
27	39547123	T	C	8.35318	intergenic_region	/	/
27	39548652	A	C	9.03455	intergenic_region	/	/
27	39549484	T	A	10.2323	intergenic_region	/	/
27	39550751	C	T	8.25835	intergenic_region	/	/
27	39550759	C	T	8.55211	intergenic_region	/	/
27	39550876	T	A	8.18534	intergenic_region	/	/
27	39554006	T	G	9.26289	intergenic_region	/	/
27	39555498	A	G	9.28054	intergenic_region	/	/
27	39557060	T	A	12.0771	intergenic_region	/	/
27	39557061	A	G	12.4114	intergenic_region	/	/
27	39557689	G	A	8.11229	intergenic_region	/	/
27	39574400	A	G	9.84713	intergenic_region	/	/
27	39576053	G	A	12.6645	intergenic_region	/	/
27	39576402	A	C	10.1891	intergenic_region	/	/
27	39576432	C	T	11.0478	intergenic_region	/	/
27	39576505	C	T	8.03063	intergenic_region	/	/
27	39576655	A	T	8.40252	intergenic_region	/	/
27	39576656	A	T	9.19714	intergenic_region	/	/
27	39576883	C	A	8.29083	intergenic_region	/	/
27	39576986	C	G	9.82016	intergenic_region	/	/
27	39577005	C	A	8.77549	intergenic_region	/	/
27	39577027	A	C	7.82827	intergenic_region	/	/
27	39577232	A	C	10.4686	intergenic_region	/	/
27	39578997	A	T	8.24572	intergenic_region	/	/
27	39579672	G	A	9.94611	intergenic_region	/	/
27	39579692	T	C	11.1013	intergenic_region	/	/
27	39579708	T	G	11.0841	intergenic_region	/	/
27	39579938	T	C	10.6015	intergenic_region	/	/
27	39580570	A	C	10.5184	intergenic_region	/	/
27	39581185	A	T	10.1559	intergenic_region	/	/
27	39581229	G	C	13.3058	intergenic_region	/	/
27	39581341	G	T	14.3124	intergenic_region	/	/
27	39581355	G	A	14.0093	intergenic_region	/	/
27	39581846	C	A	9.35397	intergenic_region	/	/
27	39582126	T	C	14.271	intergenic_region	/	/
27	39583275	T	C	8.65256	intergenic_region	/	/
27	39583632	G	T	11.1101	intergenic_region	/	/
27	39583724	A	G	11.9562	intergenic_region	/	/
27	39583799	G	C	12.8806	intergenic_region	/	/
27	39583932	C	T	9.24847	intergenic_region	/	/
27	39584713	G	T	10.9539	intergenic_region	/	/
27	39587526	T	C	9.80301	intergenic_region	/	/
27	39587617	A	T	8.63169	intergenic_region	/	/
27	39587793	G	C	9.8076	intergenic_region	/	/
27	39588170	G	A	10.1897	intergenic_region	/	/
27	39588193	T	G	7.88033	intergenic_region	/	/
27	39588201	G	A	8.95419	intergenic_region	/	/
27	39588418	A	G	9.78901	intergenic_region	/	/
27	39588421	A	C	9.84396	intergenic_region	/	/
27	39589479	G	A	12.0947	intergenic_region	/	/
27	39589481	G	A	12.0431	intergenic_region	/	/
27	39589526	T	C	7.91161	intergenic_region	/	/
27	39590251	A	G	10.897	intergenic_region	/	/
27	39590267	G	A	8.03181	intergenic_region	/	/
27	39590445	A	C	7.84159	intergenic_region	/	/
27	39590466	C	G	8.78107	intergenic_region	/	/
27	39591569	A	T	7.90381	intergenic_region	/	/
27	39591571	C	A	8.90688	intergenic_region	/	/
27	39593731	A	G	11.4003	intergenic_region	/	/
27	39593897	G	C	10.6993	intergenic_region	/	/
27	39593947	A	C	11.0581	intergenic_region	/	/
27	39594009	C	A	9.36525	intergenic_region	/	/
27	39594078	T	A	9.33912	intergenic_region	/	/
27	39595282	C	T	10.0362	intergenic_region	/	/
27	39595690	C	T	11.9618	intergenic_region	/	/
27	39595755	C	G	12.7691	intergenic_region	/	/
27	39596643	C	T	8.90047	intergenic_region	/	/
27	39597816	A	G	11.1714	intergenic_region	/	/
27	39597865	C	T	9.6029	intergenic_region	/	/
27	39599411	A	G	8.53246	intergenic_region	/	/
27	39601192	G	T	7.92957	intergenic_region	/	/
27	39602087	C	A	8.24028	intergenic_region	/	/
27	39602812	T	A	8.11959	intergenic_region	/	/
27	39602884	A	T	8.93842	intergenic_region	/	/
27	39602898	A	G	7.89419	intergenic_region	/	/
27	39603176	T	G	9.39739	intergenic_region	/	/
27	39603278	A	G	7.92446	intergenic_region	/	/
27	39603741	G	A	11.0132	intergenic_region	/	/
27	39603749	A	T	11.1102	intergenic_region	/	/
27	39609446	C	A	9.22464	intron_variant	/	COALG00000036512
27	39610119	C	T	8.45837	intron_variant	/	COALG00000036512
27	39610421	T	C	7.90901	intron_variant	/	COALG00000036512
27	39613312	C	A	10.7354	downstream_gene_variant	/	COALG00000036513
27	39613957	T	A	8.39191	downstream_gene_variant	/	COALG00000036513
27	39614226	G	A	11.2233	downstream_gene_variant	/	COALG00000036513
27	39616301	A	T	7.81162	upstream_gene_variant	/	COALG00000036513
27	39620334	C	T	8.54285	upstream_gene_variant	/	COALG00000036514
27	39622337	C	A	8.4222	downstream_gene_variant	S100A10A	COALG00000036515
27	39622553	G	C	9.14978	downstream_gene_variant	S100A10A	COALG00000036515
27	39623834	T	C	8.79028	intron_variant	S100A10A	COALG00000036515
27	39624269	T	G	10.0109	intron_variant	S100A10A	COALG00000036515
27	39624639	T	A	8.50949	intron_variant	S100A10A	COALG00000036515
27	39624672	G	T	9.24058	intron_variant	S100A10A	COALG00000036515
27	39624704	T	C	10.1758	intron_variant	S100A10A	COALG00000036515
27	39626141	G	C	7.88376	upstream_gene_variant	S100A10A	COALG00000036515
27	39626222	G	A	10.7021	upstream_gene_variant	S100A10A	COALG00000036515
27	39626277	G	T	12.0575	upstream_gene_variant	S100A10A	COALG00000036515
27	39626318	T	A	10.8223	upstream_gene_variant	S100A10A	COALG00000036515
27	39626485	T	A	8.16294	upstream_gene_variant	S100A10A	COALG00000036515
27	39627545	A	T	8.59333	upstream_gene_variant	S100A10A	COALG00000036515
27	39628013	A	G	7.91932	upstream_gene_variant	S100A10A	COALG00000036515
27	39628014	T	A	8.39581	upstream_gene_variant	S100A10A	COALG00000036515
27	39628039	A	G	8.81316	upstream_gene_variant	S100A10A	COALG00000036515
27	39628073	G	A	9.06304	upstream_gene_variant	S100A10A	COALG00000036515
27	39628077	A	T	9.13835	upstream_gene_variant	S100A10A	COALG00000036515
27	39628608	A	G	8.31492	upstream_gene_variant	S100A10A	COALG00000036515
27	39630382	G	A	12.0603	upstream_gene_variant	S100A10A	COALG00000036515
27	39631008	C	A	8.44376	intergenic_region	/	/
27	39631061	T	A	9.35503	intergenic_region	/	/
27	39631529	A	C	8.45715	intergenic_region	/	/
27	39631653	C	A	11.5196	intergenic_region	/	/
27	39631810	A	T	10.5206	intergenic_region	/	/
27	39631812	T	C	9.6888	intergenic_region	/	/
27	39631824	T	A	8.33379	intergenic_region	/	/
27	39632153	A	T	9.29118	intergenic_region	/	/
27	39632186	T	A	9.28572	intergenic_region	/	/
27	39632195	G	T	10.2568	intergenic_region	/	/
27	39632260	G	T	8.55329	intergenic_region	/	/
27	39634663	G	T	7.98696	intergenic_region	/	/
27	39636300	G	T	9.12051	intergenic_region	/	/
27	39636580	A	T	9.67977	intergenic_region	/	/
27	39636605	C	A	10.4259	intergenic_region	/	/
27	39639835	G	A	8.77753	intergenic_region	/	/
27	39639849	T	A	8.76444	intergenic_region	/	/
27	39640062	C	A	13.9828	intergenic_region	/	/
27	39640098	G	T	13.1868	intergenic_region	/	/
27	39640153	T	A	13.2059	intergenic_region	/	/
27	39640328	A	T	11.657	intergenic_region	/	/
27	39640355	C	T	11.0059	intergenic_region	/	/
27	39641603	T	G	10.9395	intergenic_region	/	/
27	39643419	A	C	10.1721	intergenic_region	/	/
27	39644754	C	A	8.70493	intergenic_region	/	/
27	39645770	T	G	8.1962	upstream_gene_variant	TRIM46	COALG00000036516
27	39646307	G	A	9.25777	upstream_gene_variant	TRIM46	COALG00000036516
27	39647131	A	G	8.90381	upstream_gene_variant	TRIM46	COALG00000036516
27	39648722	A	G	8.11123	upstream_gene_variant	TRIM46	COALG00000036516
27	39649089	T	C	11.0318	upstream_gene_variant	TRIM46	COALG00000036516
27	39651123	G	C	11.6505	intron_variant	TRIM46	COALG00000036516
27	39651166	T	A	9.91101	intron_variant	TRIM46	COALG00000036516
27	39651177	T	C	9.86034	intron_variant	TRIM46	COALG00000036516
27	39651178	G	A	8.09801	intron_variant	TRIM46	COALG00000036516
27	39651182	G	A	10.4277	intron_variant	TRIM46	COALG00000036516
27	39651186	G	A	9.25021	intron_variant	TRIM46	COALG00000036516
27	39651190	G	A	10.6692	intron_variant	TRIM46	COALG00000036516
27	39651474	C	T	8.46099	intron_variant	TRIM46	COALG00000036516
27	39651651	A	T	8.29981	intron_variant	TRIM46	COALG00000036516
27	39654377	A	T	8.61908	intron_variant	TRIM46	COALG00000036516
27	39654590	T	A	8.54677	intron_variant	TRIM46	COALG00000036516
27	39654597	G	C	8.30933	intron_variant	TRIM46	COALG00000036516
27	39655194	C	G	12.8254	intron_variant	TRIM46	COALG00000036516
27	39655210	A	G	12.9844	intron_variant	TRIM46	COALG00000036516
27	39657774	T	A	9.63954	intron_variant	TRIM46	COALG00000036516
27	39657917	G	A	11.1414	intron_variant	TRIM46	COALG00000036516
27	39658037	T	G	12.2514	intron_variant	TRIM46	COALG00000036516
27	39658038	G	T	12.23	intron_variant	TRIM46	COALG00000036516
27	39658043	G	A	10.7628	intron_variant	TRIM46	COALG00000036516
27	39658591	A	G	10.7608	intron_variant	TRIM46	COALG00000036516
27	39658914	G	A	9.54518	intron_variant	TRIM46	COALG00000036516
27	39659810	A	C	7.99327	intron_variant	TRIM46	COALG00000036516
27	39660654	G	T	10.959	intron_variant	TRIM46	COALG00000036516
27	39661064	C	A	10.7212	intron_variant	TRIM46	COALG00000036516
27	39661782	A	G	10.7123	intron_variant	TRIM46	COALG00000036516
27	39661934	T	G	12.1089	intron_variant	TRIM46	COALG00000036516
27	39661985	T	C	14.2718	intron_variant	TRIM46	COALG00000036516
27	39662131	A	G	10.122	intron_variant	TRIM46	COALG00000036516
27	39662180	G	A	8.47837	intron_variant	TRIM46	COALG00000036516
27	39662200	A	C	9.1548	intron_variant	TRIM46	COALG00000036516
27	57071037	A	G	9.2204	intergenic_region	/	/
27	57319473	G	T	9.60662	intergenic_region	/	/
27	57829323	A	G	9.26473	intron_variant	CRABP2	COALG00000037089
27	58321079	G	A	10.3607	intron_variant	MYH10	COALG00000037117
27	58322363	A	C	8.44457	intron_variant	MYH10	COALG00000037117
27	58323118	G	T	8.94538	intron_variant	MYH10	COALG00000037117
27	58330960	T	C	8.24579	intron_variant	MYH10	COALG00000037117
27	58355637	G	T	9.62103	intron_variant	MYH10	COALG00000037117
27	58420814	A	T	10.8723	intron_variant	NPTX2	COALG00000037124
27	58420887	G	C	8.4557	intron_variant	NPTX2	COALG00000037124
27	58421484	C	T	11.3764	intron_variant	NPTX2	COALG00000037124
27	58447769	T	C	11.7455	intron_variant	BAIAP2	COALG00000037125
27	58477113	A	T	8.60896	intron_variant	CNOT3	COALG00000037128
27	58488625	C	A	11.6708	intron_variant	LMTK3	COALG00000037130
27	58836138	G	A	9.49729	intergenic_region	/	/
27	58836143	C	A	8.50275	intergenic_region	/	/
27	59746103	A	C	9.00901	intron_variant	IFFO1	COALG00000037211
27	65766190	A	G	9.20828	intergenic_region	/	/
28	38502673	G	A	7.90721	intron_variant	RBMS3	COALG00000039264
28	40491746	A	T	9.79845	intron_variant	PYGO2	COALG00000039321
28	41207388	A	G	7.88778	intron_variant	DDX6	COALG00000039353
28	41358283	T	G	8.76544	intergenic_region	/	/
28	43135681	C	T	7.79967	intergenic_region	/	/
28	43965153	T	G	9.44226	intergenic_region	/	/
28	43989079	C	T	7.94519	intergenic_region	/	/
28	44485865	G	A	9.54138	intergenic_region	/	/
28	44488555	T	G	10.1441	intergenic_region	/	/
28	45258490	C	T	7.95044	upstream_gene_variant	DOK1	COALG00000039407
28	45281054	T	C	9.72318	intron_variant	DOK1	COALG00000039407
28	45292128	C	A	9.74076	intron_variant	DOK1	COALG00000039407
28	45293788	C	T	8.0218	intron_variant	DOK1	COALG00000039407
28	71268028	C	T	9.41159	intergenic_region	/	/
28	71273755	T	A	8.1161	upstream_gene_variant	/	COALG00000040147
28	71277759	G	A	8.47295	intron_variant	/	COALG00000040147
28	71277858	T	A	7.83141	intron_variant	/	COALG00000040147
28	71278612	C	T	9.7179	intron_variant	/	COALG00000040147
28	71278716	A	G	12.64	intron_variant	/	COALG00000040147
28	71278796	A	C	9.73191	intron_variant	/	COALG00000040147
28	71278849	C	T	10.6281	intron_variant	/	COALG00000040147
28	71279329	C	G	13.0877	intron_variant	/	COALG00000040147
28	71281251	G	A	13.3116	intron_variant	/	COALG00000040147
28	71281336	C	T	15.856	intron_variant	/	COALG00000040147
28	71281598	G	T	9.44764	intron_variant	/	COALG00000040147
28	71282292	G	A	11.8022	intron_variant	/	COALG00000040147
28	71304969	C	A	9.80659	intron_variant	OLPB	COALG00000040148
28	71305202	T	A	10.9978	exon_variant	OLPB	COALG00000040148
28	71314763	T	A	7.93722	upstream_gene_variant	CLDND1	COALG00000040149
28	71316282	A	T	7.97829	exon_variant	CLDND1	COALG00000040149
28	71316314	C	T	7.87109	exon_variant	CLDND1	COALG00000040149
29	11536637	C	T	14.2068	exon_variant	/	COALG00000040736
29	11536644	A	C	9.46777	exon_variant	/	COALG00000040736
29	11536647	T	A	9.26429	exon_variant	/	COALG00000040736
29	11538974	T	A	10.2526	downstream_gene_variant	/	COALG00000040736
29	11538988	G	A	9.68273	downstream_gene_variant	/	COALG00000040736
29	11543989	T	G	9.46524	intergenic_region	/	/
29	11544012	A	C	9.4963	intergenic_region	/	/
29	11544022	A	C	9.3892	intergenic_region	/	/
29	11544450	G	T	8.56292	intergenic_region	/	/
29	11545622	G	A	10.909	intergenic_region	/	/
29	11550923	A	G	12.9219	intergenic_region	/	/
29	11554418	G	A	9.35998	downstream_gene_variant	ZNF24	COALG00000040738
29	11579854	G	C	12.0082	intron_variant	TRIM25	COALG00000040739
29	11579877	A	T	14.3418	intron_variant	TRIM25	COALG00000040739
29	11579982	C	G	13.5878	intron_variant	TRIM25	COALG00000040739
29	11582399	A	T	12.8357	intron_variant	TRIM25	COALG00000040739
29	15760307	G	A	7.96075	intron_variant	SHTN1	COALG00000040904
29	33482868	G	A	14.5704	intron_variant	/	COALG00000041326
29	33641908	T	G	8.25444	intron_variant	LRCH4	COALG00000041328
30	11351800	T	C	9.08831	intergenic_region	/	/
30	11375700	A	G	8.8449	intergenic_region	/	/
30	11377934	T	C	8.31327	intergenic_region	/	/
30	11382179	T	A	8.86896	upstream_gene_variant	EFNA1	COALG00000041756
30	11386558	A	G	14.2727	upstream_gene_variant	EFNA1	COALG00000041756
30	11390086	C	G	14.6181	intron_variant	EFNA1	COALG00000041756
30	11391731	T	C	15.5583	intron_variant	EFNA1	COALG00000041756
30	11391771	C	A	12.1301	intron_variant	EFNA1	COALG00000041756
30	11400630	A	T	8.61349	downstream_gene_variant	EFNA1	COALG00000041756
30	11400687	T	A	8.72311	downstream_gene_variant	EFNA1	COALG00000041756
30	11401353	A	G	7.83296	downstream_gene_variant	EFNA1	COALG00000041756
30	11412882	G	T	8.76121	downstream_gene_variant	SLC50A1	COALG00000041757
30	11414714	T	G	13.1351	downstream_gene_variant	SLC50A1	COALG00000041757
30	11414786	G	T	9.66766	downstream_gene_variant	SLC50A1	COALG00000041757
30	11418240	T	A	11.9552	intergenic_region	/	/
30	11429674	T	C	14.5754	intron_variant	KRTCAP2	COALG00000041758
30	11446280	C	T	8.32913	downstream_gene_variant	S100A11A	COALG00000041759
30	11451578	A	G	9.41653	intergenic_region	/	/
30	11455987	A	G	10.6378	intergenic_region	/	/
30	11456330	A	C	8.52771	intergenic_region	/	/
30	11457300	A	T	9.72866	intergenic_region	/	/
30	11474804	A	T	10.8311	intergenic_region	/	/
30	11474863	G	A	10.8243	intergenic_region	/	/
30	11478731	T	C	8.48471	intergenic_region	/	/
30	11478961	A	G	9.41151	intergenic_region	/	/
30	11481645	T	A	9.8668	intergenic_region	/	/
30	11482651	T	A	10.8515	intergenic_region	/	/
30	11488211	T	C	12.3606	upstream_gene_variant	S100A5	COALG00000041761
30	11518848	A	C	7.80345	intergenic_region	/	/
30	11520225	A	C	12.2623	intergenic_region	/	/
30	11522928	T	A	10.916	intergenic_region	/	/
30	11524898	C	T	9.19497	intergenic_region	/	/
30	11529895	G	A	12.9843	intergenic_region	/	/
30	11537040	G	T	10.5046	intergenic_region	/	/
30	11537129	G	T	9.01747	intergenic_region	/	/
30	11537130	T	C	8.97363	intergenic_region	/	/
30	11538561	C	T	9.35434	intergenic_region	/	/
30	11538596	C	A	8.02471	intergenic_region	/	/
30	11543183	C	A	8.58958	intergenic_region	/	/
30	11543269	T	C	8.1143	intergenic_region	/	/
30	11544517	A	G	17.6308	intergenic_region	/	/
30	11544550	G	A	8.31584	intergenic_region	/	/
30	11546086	A	T	11.1228	intergenic_region	/	/
30	11546918	C	T	9.55466	intergenic_region	/	/
30	11546920	T	C	9.5931	intergenic_region	/	/
30	11549991	G	T	9.26054	intergenic_region	/	/
30	11550015	C	A	9.29559	intergenic_region	/	/
30	11550051	G	C	7.82453	intergenic_region	/	/
30	11554879	T	G	8.17277	upstream_gene_variant	/	COALG00000041762
30	11554955	A	C	10.1714	upstream_gene_variant	/	COALG00000041762
30	11555095	A	C	9.62492	upstream_gene_variant	/	COALG00000041762
30	11556784	C	T	9.16479	exon_variant	/	COALG00000041762
30	11556900	C	T	9.88629	intron_variant	/	COALG00000041762
30	11558957	C	A	8.77992	intron_variant	/	COALG00000041762
30	11559006	C	A	8.13975	intron_variant	/	COALG00000041762
30	11563478	T	C	9.63144	upstream_gene_variant	PPP1R35	COALG00000041764
30	11563490	T	C	7.90733	upstream_gene_variant	PPP1R35	COALG00000041764
30	11566381	C	T	8.53089	upstream_gene_variant	GHSR	COALG00000041765
30	11572357	T	C	11.544	intergenic_region	/	/
30	11576327	T	G	12.7533	intergenic_region	/	/
30	11576771	A	G	13.0181	intergenic_region	/	/
30	11576850	C	A	14.428	intergenic_region	/	/
30	11576870	C	T	15.2769	intergenic_region	/	/
30	11576988	A	T	12.6558	intergenic_region	/	/
30	11582164	T	C	7.9178	intergenic_region	/	/
30	11584343	A	C	9.68419	intergenic_region	/	/
30	11588811	A	C	8.39567	intergenic_region	/	/
30	11605811	C	G	8.65528	exon_variant	SNX27	COALG00000041766
30	11605862	C	G	7.92943	exon_variant	SNX27	COALG00000041766
30	11607143	G	A	8.36098	intron_variant	SNX27	COALG00000041766
30	11607159	G	A	8.05989	intron_variant	SNX27	COALG00000041766
30	11607973	G	A	8.01376	intron_variant	SNX27	COALG00000041766
30	11608961	T	G	11.8744	intron_variant	SNX27	COALG00000041766
30	11610282	C	T	8.00065	intron_variant	SNX27	COALG00000041766
30	11626711	T	A	8.17337	downstream_gene_variant	SNX27	COALG00000041766
30	11631444	A	C	11.6609	intron_variant	CHRNA7	COALG00000041767
30	11632098	C	T	9.96698	intron_variant	CHRNA7	COALG00000041767
30	11633414	C	A	8.21523	intron_variant	CHRNA7	COALG00000041767
30	11633610	C	T	9.3688	intron_variant	CHRNA7	COALG00000041767
30	11633942	C	A	13.0944	intron_variant	CHRNA7	COALG00000041767
30	11638133	C	G	8.39541	intron_variant	CHRNA7	COALG00000041767
30	11650563	C	T	11.7249	intergenic_region	/	/
30	38808036	G	T	7.83354	intron_variant	GPATCH3	COALG00000042795
30	40771140	G	C	10.3712	intron_variant	UPF2	COALG00000042843
30	40826075	A	C	9.16123	intron_variant	TNPO3	COALG00000042846
30	40888171	A	T	8.16319	intergenic_region	/	/
30	40931600	T	C	8.5621	downstream_gene_variant	MOV10B.1	COALG00000042849
30	40933199	A	C	8.51342	intron_variant	MOV10B.1	COALG00000042849
30	40946793	A	G	7.79998	intron_variant	MOV10B.1	COALG00000042849
30	40957030	A	C	7.80678	intron_variant	MOV10B.1	COALG00000042849
30	40979268	A	C	8.08219	intron_variant	MOV10B.1	COALG00000042849
30	40994646	A	C	8.14611	intergenic_region	/	/
30	41032347	A	T	8.01373	upstream_gene_variant	/	COALG00000042850
30	41091379	C	T	7.91677	intergenic_region	/	/
30	41122411	G	T	8.34641	intron_variant	DRD4	COALG00000042854
30	41243992	C	T	8.96305	intergenic_region	/	/
30	42103515	T	C	8.15214	intergenic_region	/	/
30	42122341	C	T	7.82724	intergenic_region	/	/
30	42123904	A	T	8.6313	intergenic_region	/	/
30	42145932	G	T	9.74175	intergenic_region	/	/
30	42764526	G	T	9.26824	intron_variant	STRIP2	COALG00000042899
30	58314800	C	T	13.2048	intergenic_region	/	/
30	58333805	A	T	8.86682	upstream_gene_variant	/	COALG00000043458
30	58396760	T	C	8.4066	intron_variant	/	COALG00000043461
30	58754547	A	G	7.80921	intron_variant	/	COALG00000043468
30	58755586	G	T	8.91495	intron_variant	/	COALG00000043468
30	58823727	G	A	8.94425	upstream_gene_variant	/	COALG00000043469
30	58921435	T	G	10.7726	intergenic_region	/	/
30	58936750	A	T	8.11153	intergenic_region	/	/
31	19239607	C	T	8.30756	intergenic_region	/	/
31	19262387	G	A	8.56808	intergenic_region	/	/
31	19262418	T	C	8.65504	intergenic_region	/	/
31	24134315	A	G	8.08659	intergenic_region	/	/
31	39055150	A	C	8.07847	intergenic_region	/	/
31	39120449	A	T	8.61643	intron_variant	SLC39A10	COALG00000044608
32	36077904	A	T	8.04485	intron_variant	GYPC	COALG00000046742
33	19184721	C	G	8.1889	intergenic_region	/	/
34	14713565	C	T	10.2098	upstream_gene_variant	CYB5A	COALG00000049531
35	40820142	C	A	9.28787	intergenic_region	/	/
35	41110333	G	A	8.29581	intergenic_region	/	/
35	41403010	G	A	8.41918	intron_variant	LAMC3	COALG00000051694
35	42907023	G	T	8.54938	downstream_gene_variant	MRPS2	COALG00000051718
37	50638161	T	C	8.10042	exon_variant	GIMAP4	COALG00000055000
38	46108882	G	C	8.74731	intergenic_region	/	/
38	47865507	A	T	7.88649	intron_variant	/	COALG00000056587
38	56357472	G	A	8.19694	intron_variant	GLI3	COALG00000056753
38	56377746	A	T	7.82206	intron_variant	GLI3	COALG00000056753
38	56519464	C	T	7.89311	intron_variant	TMX3	COALG00000056757
38	56554047	T	G	8.72396	intergenic_region	/	/
38	58572655	T	A	8.55281	downstream_gene_variant	FAM110B	COALG00000056798
38	59445637	T	C	8.06414	intergenic_region	/	/
38	62179375	A	C	8.31052	intron_variant	GFOD1	COALG00000056895
39	22967510	T	C	8.37881	intergenic_region	/	/
39	26018631	T	C	8.27184	intron_variant	PLPP3	COALG00000058408
40	5855530	A	G	7.92743	intergenic_region	/	/
40	5862314	G	T	9.52823	intergenic_region	/	/
40	9320402	C	T	9.01127	upstream_gene_variant	GCM2	COALG00000059194
40	9345501	C	T	8.37761	downstream_gene_variant	ELOVL2	COALG00000059195
40	29079490	A	T	7.98525	intergenic_region	/	/
40	29079606	T	G	8.83303	intergenic_region	/	/

## Sheet: Supp4
File S4. List of SNPs showing strong genetic differentiation between super-pools of freshwater lakes Vänern + Mälaren (n=66) and population samples from the Bothnian Bay area (riverine and coastal) after excluding Kalix River (n=157).
CHR	POS	REF	ALT	-log10 (P)	SNP type	associated.gene.name	associated.gene.id
2	34365038	T	A	18.6913	intron_variant	NPFFR2	COALG00000002325
2	34371835	T	C	17.3574	intron_variant	NPFFR2	COALG00000002325
2	34371841	C	T	17.7244	intron_variant	NPFFR2	COALG00000002325
2	34371862	G	A	18.6454	intron_variant	NPFFR2	COALG00000002325
2	34371871	G	C	20.4181	intron_variant	NPFFR2	COALG00000002325
2	34371884	A	T	20.9675	intron_variant	NPFFR2	COALG00000002325
2	34371886	C	T	21.1048	intron_variant	NPFFR2	COALG00000002325
2	34371913	G	T	19.4669	intron_variant	NPFFR2	COALG00000002325
2	34371988	G	T	17.5851	intron_variant	NPFFR2	COALG00000002325
2	34376193	T	A	22.0596	intron_variant	NPFFR2	COALG00000002325
2	34378404	T	C	18.9281	intron_variant	NPFFR2	COALG00000002325
2	34378424	C	A	18.468	intron_variant	NPFFR2	COALG00000002325
2	34379048	T	C	17.7049	intron_variant	NPFFR2	COALG00000002325
2	34379091	G	A	18.7658	intron_variant	NPFFR2	COALG00000002325
2	34386180	T	C	17.9116	intron_variant	NPFFR2	COALG00000002325
2	34389837	T	C	18.6153	intron_variant	NPFFR2	COALG00000002325
2	34391484	G	A	16.837	intron_variant	NPFFR2	COALG00000002325
2	34391514	A	G	17.164	intron_variant	NPFFR2	COALG00000002325
2	34392189	C	G	17.9324	intron_variant	NPFFR2	COALG00000002325
2	34393199	C	T	16.9888	intron_variant	NPFFR2	COALG00000002325
2	34394767	A	G	20.446	downstream_gene_variant	NPFFR2	COALG00000002325
2	34457000	C	T	16.7077	intergenic_region	/	/
2	34476322	G	T	18.0218	intergenic_region	/	/
3	32757801	T	C	18.8385	intergenic_region	/	/
3	32758935	T	G	17.1985	intergenic_region	/	/
4	18303345	C	A	18.873	intergenic_region	/	/
4	18322306	C	T	16.9029	intergenic_region	/	/
4	18323310	T	C	17.7151	intergenic_region	/	/
4	18324466	T	C	19.7007	intergenic_region	/	/
4	18328857	A	G	17.7101	intergenic_region	/	/
4	18343922	T	A	22.4154	downstream_gene_variant	/	COALG00000004520
4	18345014	A	T	17.3335	intron_variant	/	COALG00000004520
4	18345204	A	T	16.7845	intron_variant	/	COALG00000004520
4	18350380	T	C	17.1462	upstream_gene_variant	/	COALG00000004520
4	18386793	G	C	16.7179	intergenic_region	/	/
5	11342124	T	C	17.1053	intergenic_region	/	/
5	11345710	A	G	17.4066	intergenic_region	/	/
5	11349179	C	T	17.7354	intergenic_region	/	/
5	21849326	G	A	18.8861	intergenic_region	/	/
5	21855759	A	G	17.8946	intergenic_region	/	/
5	21855778	G	A	17.2241	intergenic_region	/	/
5	21868250	T	C	18.2552	intergenic_region	/	/
5	21868788	T	C	21.8346	intergenic_region	/	/
5	21870141	A	T	19.5487	intergenic_region	/	/
5	21872808	G	A	17.3563	intergenic_region	/	/
5	21886760	C	T	17.3942	intergenic_region	/	/
5	21889581	A	G	19.0581	intergenic_region	/	/
5	21891091	A	T	18.4391	intergenic_region	/	/
5	21891102	T	C	20.0953	intergenic_region	/	/
5	21891178	C	T	21.9987	intergenic_region	/	/
5	21892246	A	G	17.7306	intergenic_region	/	/
5	21892873	C	A	16.6832	intergenic_region	/	/
7	37243865	G	C	17.4609	intron_variant	IQSEC3	COALG00000009691
8	26115907	C	A	16.807	intergenic_region	/	/
8	26485143	T	G	17.4943	intron_variant	CDH13	COALG00000010717
8	26641286	A	G	18.5808	intergenic_region	/	/
8	31814271	G	A	16.9689	intron_variant	TMEM266	COALG00000010830
8	35557344	C	A	19.5268	intron_variant	CHKA	COALG00000010937
8	35578784	T	G	22.6588	intergenic_region	/	/
8	35604948	G	A	19.3237	intergenic_region	/	/
8	35604974	T	C	18.3444	intergenic_region	/	/
8	35606170	G	A	17.6074	intergenic_region	/	/
8	35606192	C	T	20.8073	intergenic_region	/	/
8	35617820	T	A	22.47	intergenic_region	/	/
8	35618487	T	G	18.1638	intergenic_region	/	/
8	35619299	A	G	16.7578	intergenic_region	/	/
8	35619364	C	A	18.3795	intergenic_region	/	/
8	35620012	A	T	18.7479	downstream_gene_variant	ZP4	COALG00000010938
8	35626242	G	A	17.098	intron_variant	ZP4	COALG00000010938
8	35626292	G	A	21.0621	intron_variant	ZP4	COALG00000010938
8	35633243	A	G	19.2451	intron_variant	ZP4	COALG00000010938
8	35633271	T	C	24.8999	intron_variant	ZP4	COALG00000010938
8	35633285	T	G	26.9149	intron_variant	ZP4	COALG00000010938
8	35633969	T	A	18.3139	intron_variant	ZP4	COALG00000010938
8	35634589	A	T	21.1646	intron_variant	ZP4	COALG00000010938
8	35638005	A	T	20.4312	upstream_gene_variant	ZP4	COALG00000010938
8	35638046	C	T	18.2151	upstream_gene_variant	ZP4	COALG00000010938
8	35642120	G	C	20.7147	upstream_gene_variant	ZP4	COALG00000010938
8	35642450	T	C	18.9145	upstream_gene_variant	ZP4	COALG00000010938
8	35643912	C	G	25.1426	intergenic_region	/	/
8	35644998	G	T	18.0956	intergenic_region	/	/
8	35645026	A	C	17.5758	intergenic_region	/	/
8	35645073	T	C	17.1403	intergenic_region	/	/
8	35647283	C	A	19.8746	intergenic_region	/	/
8	35647389	T	C	17.3064	intergenic_region	/	/
8	35647480	A	G	17.4489	intergenic_region	/	/
8	35647499	A	G	19.0145	intergenic_region	/	/
8	35647600	T	C	24.3044	intergenic_region	/	/
8	35649249	C	G	19.0891	intergenic_region	/	/
8	35649272	G	T	17.8743	intergenic_region	/	/
8	35651701	G	T	19.1005	intergenic_region	/	/
8	35657266	A	T	19.3075	intergenic_region	/	/
8	35660432	C	T	21.7453	intergenic_region	/	/
8	35660445	C	A	20.738	intergenic_region	/	/
8	35660461	C	A	18.8804	intergenic_region	/	/
8	35664985	G	T	21.7501	upstream_gene_variant	ZP3	COALG00000010939
8	35664997	T	G	18.8418	upstream_gene_variant	ZP3	COALG00000010939
8	35664998	G	T	19.5522	upstream_gene_variant	ZP3	COALG00000010939
8	35665090	G	T	21.5069	upstream_gene_variant	ZP3	COALG00000010939
8	35665605	T	C	19.4683	upstream_gene_variant	ZP3	COALG00000010939
8	35666317	G	T	19.7184	upstream_gene_variant	ZP3	COALG00000010939
8	35666363	G	A	25.4047	upstream_gene_variant	ZP3	COALG00000010939
8	35735161	T	C	16.7963	intron_variant	MAPK8IP2	COALG00000010943
8	35745103	T	A	17.7597	intron_variant	MAPK8IP2	COALG00000010943
8	35747336	C	A	21.0453	intron_variant	MAPK8IP2	COALG00000010943
8	35788856	G	A	18.062	intron_variant	ARSA	COALG00000010944
9	22757183	C	T	19.4504	intergenic_region	/	/
9	22772992	G	T	23.121	intergenic_region	/	/
9	22864940	C	A	21.5151	intergenic_region	/	/
9	22879461	T	G	18.3867	intergenic_region	/	/
9	22898141	C	T	17.0602	intergenic_region	/	/
9	22909278	T	C	18.9953	intergenic_region	/	/
9	23770480	T	G	17.0938	intron_variant	DDR2	COALG00000012280
9	23774054	A	C	18.6187	intron_variant	DDR2	COALG00000012280
9	23799760	A	G	18.2548	exon_variant	SERBP1	COALG00000012281
9	23849279	T	C	16.9678	intron_variant	TPR	COALG00000012283
9	23853690	C	T	16.999	intron_variant	TPR	COALG00000012283
9	23858880	G	T	19.5988	intron_variant	TPR	COALG00000012283
9	23862837	T	C	20.8326	intron_variant	TPR	COALG00000012283
9	23870386	A	C	18.2444	intron_variant	TPR	COALG00000012283
9	23904244	C	T	18.6002	upstream_gene_variant	PRG4	COALG00000012284
9	23922918	A	G	19.0909	upstream_gene_variant	CARMIL3	COALG00000012285
9	23926918	A	G	22.3869	intron_variant	CARMIL3	COALG00000012285
9	23941071	C	T	16.7615	intron_variant	CARMIL3	COALG00000012285
9	23943810	T	A	21.7924	exon_variant	CARMIL3	COALG00000012285
9	23944385	G	A	16.7204	downstream_gene_variant	CARMIL3	COALG00000012285
9	23944442	T	C	22.0252	downstream_gene_variant	CARMIL3	COALG00000012285
9	23944809	T	A	21.2799	downstream_gene_variant	CARMIL3	COALG00000012285
9	23945603	G	C	21.068	downstream_gene_variant	CARMIL3	COALG00000012285
9	23945766	C	T	23.8084	downstream_gene_variant	CARMIL3	COALG00000012285
9	23945852	G	A	22.1471	downstream_gene_variant	CARMIL3	COALG00000012285
9	23950150	A	T	18.252	intergenic_region	/	/
9	23950534	A	G	18.3037	intergenic_region	/	/
9	23951419	T	C	18.8815	intergenic_region	/	/
9	23951542	C	A	17.0444	intergenic_region	/	/
9	23951990	T	G	23.5676	intergenic_region	/	/
9	23953553	A	G	18.696	intergenic_region	/	/
9	23954669	G	A	18.2895	intergenic_region	/	/
9	23954693	C	T	18.2513	intergenic_region	/	/
9	23954694	A	G	17.523	intergenic_region	/	/
9	23954716	T	C	17.5774	intergenic_region	/	/
9	23954801	A	C	17.6106	intergenic_region	/	/
9	23955036	T	C	18.1413	intergenic_region	/	/
9	23955163	A	C	19.6294	intergenic_region	/	/
9	23955209	T	A	16.9965	intergenic_region	/	/
9	23955338	T	G	17.6996	intergenic_region	/	/
9	23957654	G	A	16.7603	intergenic_region	/	/
9	23958490	T	C	17.7268	upstream_gene_variant	MAF	COALG00000012286
9	23958616	A	C	17.6578	upstream_gene_variant	MAF	COALG00000012286
9	23958753	C	A	21.1808	upstream_gene_variant	MAF	COALG00000012286
9	23959616	G	A	21.1054	upstream_gene_variant	MAF	COALG00000012286
9	23959617	C	T	23.2166	upstream_gene_variant	MAF	COALG00000012286
9	23959661	C	T	23.5892	upstream_gene_variant	MAF	COALG00000012286
9	23959662	T	G	24.3416	upstream_gene_variant	MAF	COALG00000012286
9	23961799	A	T	21.8397	upstream_gene_variant	MAF	COALG00000012286
9	23962245	C	T	21.0997	upstream_gene_variant	MAF	COALG00000012286
9	23962730	T	G	19.0658	upstream_gene_variant	MAF	COALG00000012286
9	23962838	C	A	16.6814	upstream_gene_variant	MAF	COALG00000012286
9	23964334	C	A	26.5216	intron_variant	MAF	COALG00000012286
9	23965755	G	A	19.1929	intron_variant	MAF	COALG00000012286
9	23971528	T	C	26.6799	intron_variant	REM2	COALG00000012287
9	23972770	A	G	21.6927	intron_variant	REM2	COALG00000012287
9	23973923	T	C	23.4966	intron_variant	REM2	COALG00000012287
9	23974954	A	G	24.9241	intron_variant	REM2	COALG00000012287
9	23975086	A	C	24.8394	intron_variant	REM2	COALG00000012287
9	23975225	C	G	26.9611	intron_variant	REM2	COALG00000012287
9	23982371	T	C	19.9955	intron_variant	REM2	COALG00000012287
9	24007885	A	T	16.8998	intron_variant	AIRC	COALG00000012289
9	24008161	G	C	24.3682	intron_variant	AIRC	COALG00000012289
9	24008178	T	G	24.5451	intron_variant	AIRC	COALG00000012289
9	24008188	C	A	22.887	intron_variant	AIRC	COALG00000012289
9	24008285	G	C	25.4722	intron_variant	AIRC	COALG00000012289
9	24008294	C	A	25.0163	intron_variant	AIRC	COALG00000012289
9	24008295	C	A	24.9114	intron_variant	AIRC	COALG00000012289
9	24008318	G	A	27.5048	intron_variant	AIRC	COALG00000012289
9	24008323	A	C	26.2733	intron_variant	AIRC	COALG00000012289
9	24008335	A	C	28.1779	intron_variant	AIRC	COALG00000012289
9	24008347	G	A	26.0543	intron_variant	AIRC	COALG00000012289
9	24008359	G	C	28.5723	intron_variant	AIRC	COALG00000012289
9	24065844	A	G	18.1788	intergenic_region	/	/
9	24161433	G	C	16.9191	intergenic_region	/	/
9	52811879	A	G	16.8102	intergenic_region	/	/
9	52828789	A	T	16.9615	intergenic_region	/	/
9	52860186	C	G	18.3127	intergenic_region	/	/
9	52868128	A	G	16.9143	intergenic_region	/	/
9	52988206	G	C	16.9181	intergenic_region	/	/
9	53014166	G	A	20.0786	intergenic_region	/	/
9	53024623	T	A	20.3203	intergenic_region	/	/
9	53024657	A	C	17.7864	intergenic_region	/	/
9	53101346	C	A	16.971	intergenic_region	/	/
9	53101347	C	G	17.2756	intergenic_region	/	/
9	53145168	A	G	16.8877	intergenic_region	/	/
10	38978656	T	G	18.7324	intergenic_region	/	/
10	38993107	A	C	19.0838	intergenic_region	/	/
10	39005916	A	T	17.4147	downstream_gene_variant	GRM8	COALG00000013975
11	1664432	C	T	17.6368	intergenic_region	/	/
11	1664456	A	T	17.0076	intergenic_region	/	/
11	1665766	C	T	31.8182	intergenic_region	/	/
11	1667785	C	T	24.9262	intergenic_region	/	/
11	1667834	A	C	30.502	intergenic_region	/	/
11	1667870	C	T	27.1731	intergenic_region	/	/
11	1667880	A	G	27.442	intergenic_region	/	/
11	1668602	C	G	33.1687	intergenic_region	/	/
11	1668639	A	T	33.5228	intergenic_region	/	/
11	1669392	T	A	40.6002	intergenic_region	/	/
11	1669521	T	G	22.9486	intergenic_region	/	/
11	1669539	A	C	26.7635	intergenic_region	/	/
11	1670132	G	T	27.9342	intergenic_region	/	/
11	1671941	A	C	20.6585	intergenic_region	/	/
11	1672417	G	C	18.1523	intergenic_region	/	/
11	1672453	G	C	25.5639	intergenic_region	/	/
11	1672774	T	G	22.489	intergenic_region	/	/
11	1674060	A	G	25.4342	intergenic_region	/	/
11	1676967	G	C	37.8695	intergenic_region	/	/
11	1677317	G	C	19.5554	intergenic_region	/	/
11	1677318	C	T	17.3195	intergenic_region	/	/
11	1677319	T	C	17.6735	intergenic_region	/	/
11	1677428	A	T	21.0648	intergenic_region	/	/
11	1677508	T	C	18.7307	intergenic_region	/	/
11	1679558	G	T	18.3412	intergenic_region	/	/
11	1679581	T	A	23.9447	intergenic_region	/	/
11	1679584	T	A	26.5438	intergenic_region	/	/
11	1679586	T	C	28.1058	intergenic_region	/	/
11	1679741	C	T	17.7008	intergenic_region	/	/
11	1679775	T	C	31.3239	intergenic_region	/	/
11	1679788	T	A	31.6162	intergenic_region	/	/
11	1679790	T	G	31.7267	intergenic_region	/	/
11	1680720	G	C	26.2487	intergenic_region	/	/
11	1680722	A	G	27.291	intergenic_region	/	/
11	1683933	G	A	17.0336	intergenic_region	/	/
11	1684755	T	A	23.5269	intergenic_region	/	/
11	1684770	A	T	17.4655	intergenic_region	/	/
11	1684774	G	C	17.2984	intergenic_region	/	/
11	1684850	G	A	21.1809	intergenic_region	/	/
11	1686330	A	T	20.5062	intergenic_region	/	/
11	1687816	G	A	19.9061	intergenic_region	/	/
11	1688520	G	T	20.3863	intergenic_region	/	/
11	1688522	T	G	19.0673	intergenic_region	/	/
11	1688543	A	C	38.8096	intergenic_region	/	/
11	1688544	T	A	18.1195	intergenic_region	/	/
11	1688604	T	C	30.9402	intergenic_region	/	/
11	1688627	A	C	31.6636	intergenic_region	/	/
11	1688700	T	G	28.1154	intergenic_region	/	/
11	1690111	C	G	24.5584	intergenic_region	/	/
11	1691114	C	T	18.2603	intergenic_region	/	/
11	1691194	T	C	18.938	intergenic_region	/	/
11	1693333	C	G	20.5033	intergenic_region	/	/
11	1717969	T	G	17.1151	intergenic_region	/	/
11	1738575	A	C	17.8004	intergenic_region	/	/
11	1740497	A	T	19.4815	intergenic_region	/	/
11	1745181	G	A	18.6232	intergenic_region	/	/
11	1753407	T	C	19.9203	intergenic_region	/	/
11	1765440	C	A	19.8949	upstream_gene_variant	NYAP2	COALG00000014446
11	1772678	A	G	18.1159	intron_variant	NYAP2	COALG00000014446
11	1774734	T	C	17.447	intron_variant	NYAP2	COALG00000014446
11	1800870	A	G	20.1965	intron_variant	NYAP2	COALG00000014446
11	1806333	C	A	20.0944	intron_variant	TC1A	COALG00000014447
11	11254448	A	G	18.2908	intergenic_region	/	/
11	30867846	G	T	16.772	intergenic_region	/	/
12	18030262	T	A	19.0983	upstream_gene_variant	SORL1	COALG00000016317
12	29396994	G	A	19.2448	intergenic_region	/	/
13	9064484	A	C	19.7726	intron_variant	SRPK1	COALG00000017372
13	9064490	A	G	26.0423	intron_variant	SRPK1	COALG00000017372
13	10623360	T	A	17.2143	intergenic_region	/	/
13	10897235	A	G	19.2435	intergenic_region	/	/
13	11073214	T	C	17.7678	intron_variant	TNFRSF14	COALG00000017432
13	11094818	A	T	18.4916	intron_variant	TNFRSF14	COALG00000017432
13	11100242	A	G	33.0689	intron_variant	TNFRSF14	COALG00000017432
13	11100431	T	G	19.311	intron_variant	TNFRSF14	COALG00000017432
13	11103296	A	T	20.1208	intron_variant	TNFRSF14	COALG00000017432
13	11104826	G	A	22.4996	intron_variant	TNFRSF14	COALG00000017432
13	11119619	G	A	28.8792	intron_variant	TNFRSF14	COALG00000017432
13	11135551	C	G	17.8729	intron_variant	TNFRSF14	COALG00000017432
13	11135578	C	A	18.5089	intron_variant	TNFRSF14	COALG00000017432
13	11464295	C	A	23.0478	intron_variant	SARS1	COALG00000017443
13	11465214	T	C	21.8171	downstream_gene_variant	SARS1	COALG00000017443
13	11465328	G	A	19.025	downstream_gene_variant	SARS1	COALG00000017443
13	11490157	A	C	18.2558	intron_variant	TNS2	COALG00000017446
13	46061217	G	T	18.3072	intergenic_region	/	/
13	46061727	T	C	17.9996	intergenic_region	/	/
13	53301358	A	C	19.6548	upstream_gene_variant	/	COALG00000018636
13	53303786	T	C	16.8031	upstream_gene_variant	/	COALG00000018636
13	53308000	T	C	17.6322	downstream_gene_variant	/	COALG00000018636
13	53510550	A	G	17.0195	intron_variant	USP11	COALG00000018639
13	53511101	A	T	18.6138	upstream_gene_variant	USP11	COALG00000018639
13	53511141	A	T	17.2372	upstream_gene_variant	USP11	COALG00000018639
13	53512280	T	C	18.0677	upstream_gene_variant	USP11	COALG00000018639
13	53512334	A	T	16.8782	upstream_gene_variant	USP11	COALG00000018639
13	53522459	C	T	18.3536	intergenic_region	/	/
13	53522830	C	T	17.2249	intergenic_region	/	/
13	53522854	T	C	17.9875	intergenic_region	/	/
13	53523458	G	T	17.4799	intergenic_region	/	/
14	15691605	G	C	16.73	intron_variant	MAGI3	COALG00000019019
14	31806365	G	A	17.7262	intergenic_region	/	/
14	32990764	A	G	16.681	intergenic_region	/	/
14	33005956	T	G	19.986	intergenic_region	/	/
14	49887160	T	C	18.9244	intergenic_region	/	/
15	3920455	A	C	17.4088	downstream_gene_variant	UGCG	COALG00000020152
15	8333591	C	T	18.1516	upstream_gene_variant	AFF1	COALG00000020245
15	24177670	T	G	16.9419	upstream_gene_variant	ROBO1	COALG00000020701
16	15777744	A	G	18.4794	intergenic_region	/	/
16	19858608	A	C	18.1761	intron_variant	IGBP1	COALG00000022210
16	19968958	G	A	26.0777	intergenic_region	/	/
16	19969079	G	T	25.0007	intergenic_region	/	/
16	20024852	T	A	17.6691	upstream_gene_variant	NALF2	COALG00000022214
16	21126963	A	G	17.1545	intergenic_region	/	/
17	1704451	T	C	17.5851	upstream_gene_variant	MYCB	COALG00000023310
17	1719341	T	A	22.4284	intergenic_region	/	/
17	1720392	G	C	16.8577	intergenic_region	/	/
17	1730240	A	G	17.0107	intergenic_region	/	/
17	1818678	A	C	21.1523	intron_variant	ANKHB	COALG00000023313
17	1818771	A	G	20.3051	intron_variant	ANKHB	COALG00000023313
17	1875828	T	C	17.1359	exon_variant	ANKHB	COALG00000023313
17	1881400	T	C	18.2233	intron_variant	ANKHB	COALG00000023313
17	1898938	C	T	16.6724	intergenic_region	/	/
17	1908212	A	G	16.7426	intergenic_region	/	/
17	2006644	G	T	16.9176	intergenic_region	/	/
17	25093988	A	C	17.1235	intron_variant	TNR	COALG00000023918
17	39727570	A	T	18.2822	intergenic_region	/	/
17	39736741	A	T	17.8103	intron_variant	EPHA4-A	COALG00000024348
17	39747224	G	A	16.7137	intron_variant	EPHA4-A	COALG00000024348
17	39784553	A	C	18.6218	upstream_gene_variant	EPHA4-A	COALG00000024348
17	39784717	G	T	18.3418	upstream_gene_variant	EPHA4-A	COALG00000024348
17	39795875	T	C	18.6739	upstream_gene_variant	CCL20	COALG00000024350
17	39813471	G	A	16.7833	intergenic_region	/	/
17	39821618	T	A	17.8589	upstream_gene_variant	/	COALG00000024351
17	39834148	C	T	25.5471	intergenic_region	/	/
17	39846532	G	T	23.1471	intergenic_region	/	/
17	40098943	G	A	21.472	intron_variant	CA15B	COALG00000024356
17	40098962	G	A	21.726	intron_variant	CA15B	COALG00000024356
17	40339194	C	T	26.0678	intron_variant	CA15B	COALG00000024356
17	40346909	T	C	25.6489	intron_variant	CA15B	COALG00000024356
17	40348031	G	T	23.0714	intron_variant	CA15B	COALG00000024356
17	40348048	C	G	22.377	intron_variant	CA15B	COALG00000024356
17	40348134	T	G	18.0085	intron_variant	CA15B	COALG00000024356
17	40348148	C	A	17.5945	intron_variant	CA15B	COALG00000024356
17	40348652	A	G	25.4313	intron_variant	CA15B	COALG00000024356
17	40350850	A	G	25.1014	intron_variant	CA15B	COALG00000024356
17	40355781	C	T	30.4992	intron_variant	CA15B	COALG00000024356
17	40355819	C	T	29.0414	intron_variant	CA15B	COALG00000024356
17	40355918	G	T	23.6472	intron_variant	CA15B	COALG00000024356
17	40355936	C	T	20.7727	intron_variant	CA15B	COALG00000024356
17	40355956	G	T	16.6936	intron_variant	CA15B	COALG00000024356
17	40356305	T	C	21.6494	intron_variant	CA15B	COALG00000024356
17	40356377	C	T	24.5683	intron_variant	CA15B	COALG00000024356
17	40357212	A	C	24.1951	intron_variant	CA15B	COALG00000024356
17	40357228	G	A	20.6523	intron_variant	CA15B	COALG00000024356
17	40357569	T	A	23.6956	intron_variant	CA15B	COALG00000024356
17	40357734	A	G	19.4721	intron_variant	CA15B	COALG00000024356
17	40357738	G	A	20.5572	intron_variant	CA15B	COALG00000024356
17	40357754	T	A	22.5802	intron_variant	CA15B	COALG00000024356
17	40358768	G	C	25.9009	intron_variant	CA15B	COALG00000024356
17	40358897	C	T	31.1317	intron_variant	CA15B	COALG00000024356
17	40359141	G	T	18.6311	intron_variant	CA15B	COALG00000024356
17	40359210	A	C	17.2105	intron_variant	CA15B	COALG00000024356
17	40359288	C	A	19.6238	intron_variant	CA15B	COALG00000024356
17	40370170	A	T	21.0799	intron_variant	CA15B	COALG00000024356
17	40370457	C	A	20.3796	intron_variant	CA15B	COALG00000024356
17	40370473	T	A	22.0379	intron_variant	CA15B	COALG00000024356
17	40370496	A	T	24.434	intron_variant	CA15B	COALG00000024356
17	40371543	T	A	21.2448	intron_variant	CA15B	COALG00000024356
17	40371555	T	C	21.141	intron_variant	CA15B	COALG00000024356
17	40371817	C	A	17.172	intron_variant	CA15B	COALG00000024356
17	40371964	T	A	22.4054	intron_variant	CA15B	COALG00000024356
17	40372126	T	A	16.8414	intron_variant	CA15B	COALG00000024356
17	40372168	C	T	16.873	intron_variant	CA15B	COALG00000024356
17	40372611	T	A	25.8871	intron_variant	CA15B	COALG00000024356
17	40372621	A	T	24.6603	intron_variant	CA15B	COALG00000024356
17	40372738	T	G	23.4388	intron_variant	CA15B	COALG00000024356
17	40372757	A	G	25.7858	intron_variant	CA15B	COALG00000024356
17	40372758	G	T	24.3466	intron_variant	CA15B	COALG00000024356
17	40373049	A	G	23.9686	intron_variant	CA15B	COALG00000024356
17	40373119	C	T	24.9408	intron_variant	CA15B	COALG00000024356
17	40373209	T	C	26.3613	intron_variant	CA15B	COALG00000024356
17	40373672	C	T	17.5867	intron_variant	CA15B	COALG00000024356
17	40373677	G	T	17.7305	intron_variant	CA15B	COALG00000024356
17	40373694	T	C	20.7868	intron_variant	CA15B	COALG00000024356
17	40373841	G	A	19.0108	intron_variant	CA15B	COALG00000024356
17	40374213	G	A	22.5239	intron_variant	CA15B	COALG00000024356
17	40374225	A	G	23.936	intron_variant	CA15B	COALG00000024356
17	40374248	A	T	25.4468	intron_variant	CA15B	COALG00000024356
17	40374252	G	C	25.7058	intron_variant	CA15B	COALG00000024356
17	40375499	A	C	26.0789	intron_variant	CA15B	COALG00000024356
17	40375501	A	C	21.2526	intron_variant	CA15B	COALG00000024356
17	40375524	C	T	27.4364	intron_variant	CA15B	COALG00000024356
17	40375526	G	A	28.6089	intron_variant	CA15B	COALG00000024356
17	40375588	T	C	23.2368	intron_variant	CA15B	COALG00000024356
17	40375604	T	C	22.7537	intron_variant	CA15B	COALG00000024356
17	40375640	G	A	19.1561	intron_variant	CA15B	COALG00000024356
17	40375642	A	G	19.5502	intron_variant	CA15B	COALG00000024356
17	40378495	A	G	18.9526	intron_variant	CA15B	COALG00000024356
17	40378506	T	C	19.8471	intron_variant	CA15B	COALG00000024356
17	40378996	A	C	31.2346	intron_variant	CA15B	COALG00000024356
17	40378998	A	G	30.3584	intron_variant	CA15B	COALG00000024356
17	40379010	C	G	31.016	intron_variant	CA15B	COALG00000024356
17	40379141	C	A	30.5478	intron_variant	CA15B	COALG00000024356
17	40379142	T	A	29.4741	intron_variant	CA15B	COALG00000024356
17	40379171	G	C	33.3802	intron_variant	CA15B	COALG00000024356
17	40379789	G	A	26.0435	intron_variant	CA15B	COALG00000024356
17	40380132	T	A	22.8104	intron_variant	CA15B	COALG00000024356
17	40381132	A	G	18.7201	intron_variant	CA15B	COALG00000024356
17	40381339	C	G	18.5956	intron_variant	CA15B	COALG00000024356
17	40381475	A	G	24.9064	intron_variant	CA15B	COALG00000024356
17	40381560	T	C	26.2739	intron_variant	CA15B	COALG00000024356
17	40381641	A	T	24.9199	intron_variant	CA15B	COALG00000024356
17	40385143	A	G	29.1721	intron_variant	CA15B	COALG00000024356
17	40385166	G	T	29.5347	intron_variant	CA15B	COALG00000024356
17	40385219	C	T	30.2253	intron_variant	CA15B	COALG00000024356
17	40385366	G	T	25.9137	intron_variant	CA15B	COALG00000024356
17	40385657	G	T	20.0329	intron_variant	CA15B	COALG00000024356
17	40386699	C	A	26.2631	intron_variant	CA15B	COALG00000024356
17	40387238	T	C	17.7604	intron_variant	CA15B	COALG00000024356
17	40387288	C	T	19.8279	intron_variant	CA15B	COALG00000024356
17	40387336	G	A	19.739	intron_variant	CA15B	COALG00000024356
17	40387384	C	T	22.1468	intron_variant	CA15B	COALG00000024356
17	40395332	A	C	17.2134	intron_variant	CA15B	COALG00000024356
17	40395664	G	A	24.4094	exon_variant	CA15B	COALG00000024356
17	40395665	G	T	25.9168	exon_variant	CA15B	COALG00000024356
17	40395682	G	T	26.174	exon_variant	CA15B	COALG00000024356
17	40395737	G	A	32.8126	intron_variant	CA15B	COALG00000024356
17	40395755	T	A	33.3865	intron_variant	CA15B	COALG00000024356
17	40395756	G	T	25.1251	intron_variant	CA15B	COALG00000024356
17	40395829	G	A	35.1726	intron_variant	CA15B	COALG00000024356
17	40396301	G	A	35.67	intron_variant	CA15B	COALG00000024356
17	40396344	G	T	25.6422	intron_variant	CA15B	COALG00000024356
17	40396414	T	A	20.0079	intron_variant	CA15B	COALG00000024356
17	40396472	G	A	18.6705	intron_variant	CA15B	COALG00000024356
17	40399211	G	T	30.8014	intron_variant	CA15B	COALG00000024356
17	40399790	G	T	19.0517	intron_variant	CA15B	COALG00000024356
17	40404493	C	T	28.9191	downstream_gene_variant	CA15B	COALG00000024359
17	40404859	A	T	21.6314	downstream_gene_variant	CA15B	COALG00000024359
17	40405275	C	A	23.462	downstream_gene_variant	CA15B	COALG00000024359
17	40405399	G	T	32.4493	downstream_gene_variant	CA15B	COALG00000024359
17	40406447	T	C	31.6432	intergenic_region	/	/
17	40406467	A	G	31.5529	intergenic_region	/	/
17	40406856	T	C	16.8132	intergenic_region	/	/
17	40407040	T	C	19.8365	intergenic_region	/	/
17	40407680	C	T	25.9436	intergenic_region	/	/
17	40407869	G	T	26.3761	intergenic_region	/	/
17	40409423	T	C	23.8837	intergenic_region	/	/
17	40409515	C	A	17.8035	intergenic_region	/	/
17	40410143	G	A	19.7053	intergenic_region	/	/
17	40412073	A	T	21.3674	intergenic_region	/	/
17	40412133	C	G	23.6431	intergenic_region	/	/
17	40412205	G	A	33.2043	intergenic_region	/	/
17	40412402	G	T	20.0112	intergenic_region	/	/
17	40412571	A	C	19.7659	intergenic_region	/	/
17	40412572	G	T	20.3102	intergenic_region	/	/
17	40412941	G	T	36.0365	intergenic_region	/	/
17	40413548	T	C	18.0331	intergenic_region	/	/
17	40413549	G	A	17.5724	intergenic_region	/	/
17	40413555	C	A	18.0286	intergenic_region	/	/
17	40413873	G	T	29.952	intergenic_region	/	/
17	40414808	G	A	16.8701	intergenic_region	/	/
17	40419029	C	T	16.7211	intergenic_region	/	/
17	40419362	T	G	20.9376	intergenic_region	/	/
17	40419380	A	T	34.6776	intergenic_region	/	/
17	40419883	G	A	30.2742	intergenic_region	/	/
17	40419893	G	A	30.5943	intergenic_region	/	/
17	40420155	A	C	22.7869	intergenic_region	/	/
17	40420933	G	A	29.7308	intergenic_region	/	/
17	40421928	G	A	24.59	intergenic_region	/	/
17	40422635	C	A	26.249	intergenic_region	/	/
17	40425554	T	C	33.0442	intergenic_region	/	/
17	40425570	T	C	17.2519	intergenic_region	/	/
17	40425867	T	C	17.5498	intergenic_region	/	/
17	40425915	G	T	21.8075	intergenic_region	/	/
17	40425966	A	G	28.1926	intergenic_region	/	/
17	40426303	A	G	32.5313	intergenic_region	/	/
17	40426644	A	G	18.552	intergenic_region	/	/
17	40427090	C	T	19.3396	intergenic_region	/	/
17	40427141	A	G	22.34	intergenic_region	/	/
17	40427255	T	C	28.254	intergenic_region	/	/
17	40427365	T	C	23.612	intergenic_region	/	/
17	40427916	T	A	22.3537	intergenic_region	/	/
17	40428407	A	T	27.1165	intergenic_region	/	/
17	48569613	T	G	26.1968	intron_variant	PTPRF	COALG00000024641
17	48569615	T	A	28.1161	intron_variant	PTPRF	COALG00000024641
17	53477899	A	T	18.4484	intron_variant	HECTD3	COALG00000024777
18	20950418	G	C	18.4946	intron_variant	EPHB1	COALG00000025496
18	20950440	G	T	16.9828	intron_variant	EPHB1	COALG00000025496
18	35773203	C	T	17.8297	intergenic_region	/	/
18	43457030	G	A	17.5235	intron_variant	YJEFN3	COALG00000026073
19	22201973	T	C	20.3704	intron_variant	/	COALG00000026813
19	22201981	G	A	17.7655	intron_variant	/	COALG00000026813
19	22339873	A	C	17.2236	intergenic_region	/	/
19	23421606	A	C	16.8441	intergenic_region	/	/
19	23421633	G	T	17.2753	intergenic_region	/	/
19	23435059	C	T	17.9472	intron_variant	FNTA	COALG00000026845
19	23435122	A	T	19.1443	intron_variant	FNTA	COALG00000026845
20	45243810	C	A	17.9817	intergenic_region	/	/
20	45244097	C	T	19.8376	intergenic_region	/	/
20	45290260	T	G	21.0477	intron_variant	MCM7	COALG00000028562
20	45306467	C	A	18.8172	intergenic_region	/	/
20	45313923	A	G	17.5103	intergenic_region	/	/
20	45323005	T	A	18.2282	intergenic_region	/	/
20	45336099	T	G	16.7336	intergenic_region	/	/
20	45340198	C	T	17.9472	intergenic_region	/	/
20	45373029	T	G	20.1733	intergenic_region	/	/
20	45393643	C	A	21.4186	intergenic_region	/	/
20	45393675	A	G	22.1101	intergenic_region	/	/
20	45452723	T	A	18.3495	intergenic_region	/	/
20	45495417	G	T	19.1322	intergenic_region	/	/
20	45495838	T	C	18.0236	intergenic_region	/	/
20	45504063	G	A	31.7961	intergenic_region	/	/
20	45534908	G	A	30.0162	intergenic_region	/	/
20	45540412	G	A	22.2272	intergenic_region	/	/
20	45558341	C	T	18.8501	intergenic_region	/	/
20	45584142	A	C	17.7158	intergenic_region	/	/
20	45600183	G	T	17.0888	intergenic_region	/	/
20	45603448	T	A	16.7436	intergenic_region	/	/
20	45610406	G	T	23.1646	intergenic_region	/	/
20	45610451	C	T	21.4033	intergenic_region	/	/
20	45615969	G	A	18.3774	intergenic_region	/	/
20	45620765	C	G	18.0839	intergenic_region	/	/
20	45622803	T	G	18.8746	intergenic_region	/	/
20	45627237	G	A	17.1356	intergenic_region	/	/
20	45627497	A	G	17.7805	intergenic_region	/	/
20	45627892	C	A	21.0932	intergenic_region	/	/
20	45628365	T	C	20.4292	intergenic_region	/	/
20	45637722	A	G	17.2804	intergenic_region	/	/
20	45650255	G	A	16.8045	intergenic_region	/	/
20	45678623	A	G	20.08	intergenic_region	/	/
20	45716701	T	C	20.1107	intergenic_region	/	/
20	45724281	G	A	17.2556	intergenic_region	/	/
20	45724307	G	A	18.9737	intergenic_region	/	/
20	45732461	G	C	20.8073	intergenic_region	/	/
20	45738241	A	T	17.5442	intergenic_region	/	/
20	45788748	C	T	19.976	intergenic_region	/	/
20	45792180	G	C	18.5585	intergenic_region	/	/
20	45792373	C	A	17.071	intergenic_region	/	/
20	45795249	C	T	16.9097	intergenic_region	/	/
20	45804110	A	T	20.3452	intergenic_region	/	/
20	45806969	T	A	16.9928	intergenic_region	/	/
20	45806971	G	T	17.5404	intergenic_region	/	/
20	45807159	T	G	18.4387	intergenic_region	/	/
20	45807903	T	A	23.2752	intergenic_region	/	/
20	45809185	A	T	19.7161	intergenic_region	/	/
20	45812268	T	C	20.8024	intergenic_region	/	/
20	45813337	C	G	21.9893	intergenic_region	/	/
20	45814098	G	A	18.9743	intergenic_region	/	/
20	45816958	G	C	19.2049	intergenic_region	/	/
20	45817044	G	C	23.207	intergenic_region	/	/
20	45821664	T	A	22.7638	intergenic_region	/	/
20	45824879	G	T	17.6444	intergenic_region	/	/
20	45904151	A	T	17.5056	intergenic_region	/	/
20	45908298	A	C	16.8472	intergenic_region	/	/
20	45910672	A	C	19.5178	intergenic_region	/	/
20	45953701	C	T	18.4908	upstream_gene_variant	/	COALG00000028566
20	45998902	C	T	17.3908	intergenic_region	/	/
20	46013765	C	T	17.7153	intergenic_region	/	/
20	46037851	C	T	17.3571	intergenic_region	/	/
20	46038594	C	A	17.2787	intergenic_region	/	/
20	46050071	G	A	19.0907	intergenic_region	/	/
20	46052830	C	G	20.9338	intergenic_region	/	/
20	46057299	T	A	21.4818	intergenic_region	/	/
20	46062124	G	A	16.758	intergenic_region	/	/
20	46062719	C	G	24.2524	intergenic_region	/	/
20	46080514	C	T	18.6851	intergenic_region	/	/
20	46080520	A	T	22.5622	intergenic_region	/	/
20	46080545	C	T	22.1524	intergenic_region	/	/
20	46084210	G	A	16.9336	intergenic_region	/	/
20	46112622	C	T	19.6481	intergenic_region	/	/
20	46137036	G	A	18.1643	intergenic_region	/	/
20	46144413	A	T	18.5596	intergenic_region	/	/
20	46150023	T	G	17.6902	intergenic_region	/	/
20	46151613	T	A	18.9679	intergenic_region	/	/
20	46152959	A	G	24.488	intergenic_region	/	/
20	46156001	C	A	17.1687	intergenic_region	/	/
20	46157318	C	T	20.051	intergenic_region	/	/
20	46157361	T	G	19.2165	intergenic_region	/	/
20	46157733	C	G	17.6575	intergenic_region	/	/
20	46159329	G	T	17.8203	intergenic_region	/	/
20	46164166	A	T	21.3656	intergenic_region	/	/
20	46165353	T	C	17.616	intergenic_region	/	/
20	46167002	A	G	18.6787	intergenic_region	/	/
20	46177363	G	A	17.96	intergenic_region	/	/
20	46180046	G	T	21.9554	intergenic_region	/	/
20	46184229	A	G	20.8418	intergenic_region	/	/
20	46186764	C	T	20.0618	intergenic_region	/	/
20	46186844	A	T	30.1036	intergenic_region	/	/
20	46190635	A	T	21.4932	intergenic_region	/	/
20	46191835	C	A	17.2982	intergenic_region	/	/
20	46195655	G	T	20.9209	intergenic_region	/	/
20	46196246	C	T	25.5512	intergenic_region	/	/
20	46196988	G	A	27.0177	intergenic_region	/	/
20	46196991	A	T	26.835	intergenic_region	/	/
20	46197044	G	C	20.0545	intergenic_region	/	/
20	46197102	T	C	18.3646	intergenic_region	/	/
20	46197655	T	C	21.5459	intergenic_region	/	/
20	46197778	G	T	20.8097	intergenic_region	/	/
20	46199486	T	G	17.6067	intergenic_region	/	/
20	46202137	T	C	21.7447	intergenic_region	/	/
20	46211317	A	T	18.5702	intergenic_region	/	/
20	46214901	G	T	24.3004	intergenic_region	/	/
20	46222912	T	G	18.2475	intergenic_region	/	/
20	46223338	G	A	22.4084	intergenic_region	/	/
20	46226911	T	G	21.3793	intergenic_region	/	/
20	46235528	A	G	19.9014	intergenic_region	/	/
20	46243131	G	A	17.1779	intergenic_region	/	/
20	46243148	G	C	17.0406	intergenic_region	/	/
20	46247121	G	A	17.0968	intergenic_region	/	/
20	46258504	C	G	16.7951	intergenic_region	/	/
20	46264714	A	G	25.3126	intron_variant	/	COALG00000028568
20	46264716	G	T	25.5645	intron_variant	/	COALG00000028568
20	46264812	G	T	23.1965	intron_variant	/	COALG00000028568
20	46264819	G	A	17.8397	intron_variant	/	COALG00000028568
20	46265375	A	T	24.3652	intron_variant	/	COALG00000028568
20	46267465	A	T	24.2663	intron_variant	/	COALG00000028568
20	46267901	C	T	22.6719	intron_variant	/	COALG00000028568
20	46278294	A	T	21.3178	intron_variant	/	COALG00000028568
20	46278336	T	G	26.5825	intron_variant	/	COALG00000028568
20	46279855	G	A	17.2369	intron_variant	/	COALG00000028568
20	46279919	A	T	20.0152	intron_variant	/	COALG00000028568
20	46280055	C	A	24.4776	intron_variant	/	COALG00000028568
20	46282166	C	A	17.0865	intron_variant	/	COALG00000028568
20	46282216	G	A	17.5662	intron_variant	/	COALG00000028568
20	46287824	T	C	17.1166	intron_variant	/	COALG00000028568
20	46288482	G	A	18.0018	intron_variant	/	COALG00000028568
20	46288868	T	A	17.539	intron_variant	/	COALG00000028568
20	46290491	C	A	20.9889	intron_variant	/	COALG00000028568
20	46293226	T	A	23.4201	intron_variant	/	COALG00000028568
20	46293891	C	T	17.4898	intron_variant	/	COALG00000028568
20	46293925	C	T	20.6961	intron_variant	/	COALG00000028568
20	46294220	A	T	18.7361	intron_variant	/	COALG00000028568
20	46295490	C	A	19.9033	intron_variant	/	COALG00000028568
20	46295751	G	A	22.0233	intron_variant	/	COALG00000028568
20	46296409	G	C	25.0106	intron_variant	/	COALG00000028568
20	46304736	T	G	18.9863	intron_variant	/	COALG00000028568
20	46315008	G	A	17.8837	intron_variant	/	COALG00000028568
20	46317382	T	G	18.7392	intron_variant	/	COALG00000028568
20	46323690	C	G	23.9464	intron_variant	/	COALG00000028568
20	46326838	A	G	25.0375	intron_variant	/	COALG00000028568
20	46329639	C	T	20.5948	intron_variant	/	COALG00000028568
20	46337373	A	G	19.2731	intron_variant	/	COALG00000028568
20	46338068	G	C	20.3493	intron_variant	/	COALG00000028568
20	46343528	C	T	19.4721	intergenic_region	/	/
20	46344313	G	T	18.9345	intergenic_region	/	/
20	46345600	C	A	24.2559	intergenic_region	/	/
20	46349103	C	A	17.7131	intergenic_region	/	/
20	46349499	C	A	21.2421	intergenic_region	/	/
20	46349500	C	A	20.9897	intergenic_region	/	/
20	46349547	C	G	20.2261	intergenic_region	/	/
20	46359240	T	A	17.5687	intergenic_region	/	/
20	46359241	G	T	17.8999	intergenic_region	/	/
20	46370936	T	A	16.7487	intergenic_region	/	/
20	46377665	C	A	17.6432	intergenic_region	/	/
20	46378467	T	C	21.3049	intergenic_region	/	/
20	46385780	C	A	18.972	intergenic_region	/	/
20	46387402	A	T	16.7039	intergenic_region	/	/
20	46389984	A	C	21.4439	intergenic_region	/	/
20	46390027	G	A	19.2234	intergenic_region	/	/
20	46390956	C	A	20.7407	intergenic_region	/	/
20	46393915	A	C	18.0381	intergenic_region	/	/
20	46394891	G	T	19.1411	intergenic_region	/	/
20	46397720	G	A	18.7918	intergenic_region	/	/
20	46397879	T	G	19.579	intergenic_region	/	/
20	46397881	C	A	18.7125	intergenic_region	/	/
20	46398071	C	T	17.5127	intergenic_region	/	/
20	46398671	G	T	17.4966	intergenic_region	/	/
20	46402615	T	G	17.1323	intergenic_region	/	/
20	46402725	T	A	18.9465	intergenic_region	/	/
20	46408093	C	T	21.1833	intergenic_region	/	/
20	46408229	G	A	17.9147	intergenic_region	/	/
20	46408939	G	T	17.0931	intergenic_region	/	/
20	46410027	G	T	22.2654	intergenic_region	/	/
20	46411543	C	T	21.2218	intergenic_region	/	/
20	46411673	T	A	26.5492	intergenic_region	/	/
20	46424648	T	G	25.1151	intergenic_region	/	/
20	46434482	C	A	18.6625	intergenic_region	/	/
20	46436054	C	A	17.8594	intergenic_region	/	/
20	46436940	G	A	17.8982	intergenic_region	/	/
20	46437686	T	A	16.773	intergenic_region	/	/
20	46437699	A	G	17.3398	intergenic_region	/	/
20	46437702	A	C	17.4836	intergenic_region	/	/
20	46437741	G	T	18.0894	intergenic_region	/	/
20	46441336	C	A	19.4103	intergenic_region	/	/
20	46441378	T	A	16.8442	intergenic_region	/	/
20	46441557	G	T	16.8715	intergenic_region	/	/
20	46441681	A	T	17.6533	intergenic_region	/	/
20	46444692	G	T	17.8369	intergenic_region	/	/
20	46445050	A	C	18.3082	intergenic_region	/	/
20	46451774	G	C	17.3247	intergenic_region	/	/
20	46452340	A	G	16.8264	intergenic_region	/	/
20	46454073	A	G	17.044	intergenic_region	/	/
20	46455276	A	G	18.2752	intergenic_region	/	/
20	46455293	C	A	17.5144	intergenic_region	/	/
20	46489129	A	G	17.1586	intergenic_region	/	/
20	46489165	C	G	19.5469	intergenic_region	/	/
20	46510501	A	C	17.4944	intergenic_region	/	/
20	46511062	T	G	16.9897	intergenic_region	/	/
20	46511119	C	T	19.6312	intergenic_region	/	/
20	46511837	A	G	19.9538	intergenic_region	/	/
20	46520939	G	A	20.6072	intergenic_region	/	/
20	46520988	C	T	17.6902	intergenic_region	/	/
20	46525956	A	C	20.1601	intergenic_region	/	/
20	46533502	C	A	18.6467	intergenic_region	/	/
20	46534313	G	A	18.9534	intergenic_region	/	/
20	46554104	C	T	29.1497	intron_variant	PCDH1	COALG00000028569
20	46555194	T	A	17.4684	intron_variant	PCDH1	COALG00000028569
21	2640495	T	G	22.6814	intron_variant	LRATD1	COALG00000028623
22	23704853	T	A	16.7474	intron_variant	EXT1B	COALG00000030324
23	73706919	T	G	16.7149	intron_variant	TAOK2	COALG00000032499
23	74124754	A	G	18.3874	intron_variant	ITGAX	COALG00000032506
23	74381838	A	G	17.0137	intron_variant	MMP25	COALG00000032511
25	12388249	A	C	16.7529	intergenic_region	/	/
25	12388261	C	A	17.1987	intergenic_region	/	/
25	12398419	C	T	18.2637	intergenic_region	/	/
25	12428088	A	T	19.8757	downstream_gene_variant	CA10	COALG00000033905
26	15266807	A	T	19.839	intergenic_region	/	/
26	15266939	T	C	21.2197	intergenic_region	/	/
26	15267890	G	A	22.9961	intergenic_region	/	/
26	15270397	C	T	17.2891	intergenic_region	/	/
26	15375985	T	C	17.0138	intergenic_region	/	/
26	15519279	A	T	21.4744	intergenic_region	/	/
26	15531944	A	C	20.4196	intron_variant	/	COALG00000034553
26	15536209	A	G	23.351	intron_variant	/	COALG00000034553
26	15554226	A	G	17.0481	intron_variant	/	COALG00000034553
26	15564059	T	C	17.1436	intron_variant	/	COALG00000034553
26	15579803	A	T	18.1015	intron_variant	/	COALG00000034553
26	15640638	C	G	18.5162	intergenic_region	/	/
26	15753796	C	T	16.9213	downstream_gene_variant	STON1	COALG00000034555
26	15760135	C	T	16.6829	intron_variant	STON1	COALG00000034555
26	16671710	T	G	17.0458	intergenic_region	/	/
26	17318115	T	A	17.7153	intron_variant	/	COALG00000034593
27	8608727	C	A	21.1117	intergenic_region	/	/
27	8608733	A	C	24.3128	intergenic_region	/	/
27	8627795	C	T	19.5093	intergenic_region	/	/
27	8635013	C	T	18.9774	intergenic_region	/	/
27	8635029	A	C	17.6669	intergenic_region	/	/
27	8671822	T	C	18.3177	intergenic_region	/	/
27	18676501	C	G	16.9053	intron_variant	ABCF1	COALG00000035955
27	21713109	G	C	16.7433	intergenic_region	/	/
27	31404127	C	G	17.3082	intron_variant	TTX-3	COALG00000036277
27	31404133	T	A	16.6822	intron_variant	TTX-3	COALG00000036277
27	31415342	T	C	17.3646	intron_variant	CENPA	COALG00000036278
27	36637986	T	G	23.1444	intergenic_region	/	/
27	39242468	A	G	18.2238	intron_variant	SCAMP3	COALG00000036502
27	39248464	G	C	17.3231	intron_variant	RNF115	COALG00000036504
27	39254923	C	A	16.9572	upstream_gene_variant	ASH1L	COALG00000036505
27	39259650	A	G	17.0126	intron_variant	ASH1L	COALG00000036505
27	39442298	C	T	17.0407	upstream_gene_variant	CHRNA7	COALG00000036509
27	39445275	T	G	19.3185	intron_variant	CHRNA7	COALG00000036509
27	39445383	C	A	16.8288	intron_variant	CHRNA7	COALG00000036509
27	39446413	G	T	22.033	intron_variant	CHRNA7	COALG00000036509
27	39449007	G	A	18.3428	intron_variant	CHRNA7	COALG00000036510
27	39449849	A	T	17.3184	intron_variant	CHRNA7	COALG00000036510
27	39450619	C	A	18.5726	intron_variant	CHRNA7	COALG00000036510
27	39451946	A	C	17.723	intron_variant	CHRNA7	COALG00000036510
27	39455023	T	A	16.7323	intron_variant	CHRNA7	COALG00000036510
27	39455152	A	C	26.1103	intron_variant	CHRNA7	COALG00000036510
27	39455226	C	G	19.7369	intron_variant	CHRNA7	COALG00000036510
27	39455229	G	T	18.6849	intron_variant	CHRNA7	COALG00000036510
27	39468757	C	T	19.5221	downstream_gene_variant	CHRNA7	COALG00000036510
27	39472411	T	A	16.8248	intergenic_region	/	/
27	39477967	T	G	20.5455	intron_variant	SNX27	COALG00000036511
27	39480684	T	C	21.5031	intron_variant	SNX27	COALG00000036511
27	39481779	A	T	22.529	intron_variant	SNX27	COALG00000036511
27	39481818	A	C	22.8922	intron_variant	SNX27	COALG00000036511
27	39482514	G	T	19.2633	intron_variant	SNX27	COALG00000036511
27	39482534	T	C	16.9248	intron_variant	SNX27	COALG00000036511
27	39483249	C	A	21.3737	intron_variant	SNX27	COALG00000036511
27	39483283	G	A	21.1884	intron_variant	SNX27	COALG00000036511
27	39484229	A	C	18.8156	intron_variant	SNX27	COALG00000036511
27	39484367	C	A	21.2839	intron_variant	SNX27	COALG00000036511
27	39486238	A	C	17.8203	intron_variant	SNX27	COALG00000036511
27	39486944	G	A	17.1674	intron_variant	SNX27	COALG00000036511
27	39487002	A	G	18.0962	intron_variant	SNX27	COALG00000036511
27	39487025	A	T	19.7596	intron_variant	SNX27	COALG00000036511
27	39488721	A	C	21.7763	intron_variant	SNX27	COALG00000036511
27	39488747	C	A	23.4341	intron_variant	SNX27	COALG00000036511
27	39488769	A	T	20.5622	intron_variant	SNX27	COALG00000036511
27	39488796	T	C	20.4124	intron_variant	SNX27	COALG00000036511
27	39488797	A	T	20.6579	intron_variant	SNX27	COALG00000036511
27	39489294	A	T	21.401	intron_variant	SNX27	COALG00000036511
27	39489361	G	C	21.5968	intron_variant	SNX27	COALG00000036511
27	39490302	C	A	19.4967	intron_variant	SNX27	COALG00000036511
27	39490304	T	A	19.7285	intron_variant	SNX27	COALG00000036511
27	39490306	G	A	18.116	intron_variant	SNX27	COALG00000036511
27	39491602	T	A	17.6614	intron_variant	SNX27	COALG00000036511
27	39496392	T	C	17.7554	intron_variant	SNX27	COALG00000036511
27	39496425	G	A	16.8054	intron_variant	SNX27	COALG00000036511
27	39496464	A	G	17.6998	intron_variant	SNX27	COALG00000036511
27	39496467	T	C	19.2766	intron_variant	SNX27	COALG00000036511
27	39496470	G	A	18.5285	intron_variant	SNX27	COALG00000036511
27	39504231	A	G	21.2038	intron_variant	SNX27	COALG00000036511
27	39504245	G	A	18.1547	intron_variant	SNX27	COALG00000036511
27	39504342	A	T	16.7363	intron_variant	SNX27	COALG00000036511
27	39510124	T	A	20.7242	upstream_gene_variant	SNX27	COALG00000036511
27	39511000	T	G	19.9709	upstream_gene_variant	SNX27	COALG00000036511
27	39511009	T	G	17.0008	upstream_gene_variant	SNX27	COALG00000036511
27	39511420	G	A	22.0939	upstream_gene_variant	SNX27	COALG00000036511
27	39514122	G	T	23.5461	upstream_gene_variant	SNX27	COALG00000036511
27	39514203	C	A	21.3227	upstream_gene_variant	SNX27	COALG00000036511
27	39515354	G	A	20.1386	intergenic_region	/	/
27	39515785	C	T	16.9523	intergenic_region	/	/
27	39518173	A	C	22.1713	intergenic_region	/	/
27	39518228	G	A	22.8408	intergenic_region	/	/
27	39518282	G	A	24.5517	intergenic_region	/	/
27	39518385	C	A	24.2235	intergenic_region	/	/
27	39522226	A	G	19.9775	intergenic_region	/	/
27	39522230	A	G	17.0199	intergenic_region	/	/
27	39522237	T	A	17.6011	intergenic_region	/	/
27	39522976	G	T	18.8038	intergenic_region	/	/
27	39522977	T	A	17.9882	intergenic_region	/	/
27	39524118	A	G	20.6338	intergenic_region	/	/
27	39546800	A	G	18.3363	intergenic_region	/	/
27	39547123	T	C	18.6005	intergenic_region	/	/
27	39547138	G	T	17.3214	intergenic_region	/	/
27	39547337	G	A	22.0177	intergenic_region	/	/
27	39547923	A	G	18.4069	intergenic_region	/	/
27	39548433	A	C	21.5796	intergenic_region	/	/
27	39548652	A	C	21.2216	intergenic_region	/	/
27	39549484	T	A	26.4758	intergenic_region	/	/
27	39550720	C	T	19.2628	intergenic_region	/	/
27	39550751	C	T	20.0444	intergenic_region	/	/
27	39550759	C	T	21.4197	intergenic_region	/	/
27	39550876	T	A	21.9714	intergenic_region	/	/
27	39551020	T	G	16.8375	intergenic_region	/	/
27	39551111	G	A	22.1529	intergenic_region	/	/
27	39554006	T	G	22.4189	intergenic_region	/	/
27	39554078	A	G	18.3241	intergenic_region	/	/
27	39555498	A	G	17.197	intergenic_region	/	/
27	39557689	G	A	18.0539	intergenic_region	/	/
27	39569860	A	C	17.1545	intergenic_region	/	/
27	39574136	T	G	20.0916	intergenic_region	/	/
27	39574137	T	C	19.9124	intergenic_region	/	/
27	39574180	T	G	20.3774	intergenic_region	/	/
27	39574200	T	A	20.4392	intergenic_region	/	/
27	39574400	A	G	26.0829	intergenic_region	/	/
27	39576053	G	A	23.7611	intergenic_region	/	/
27	39576163	A	C	20.3357	intergenic_region	/	/
27	39576432	C	T	18.7288	intergenic_region	/	/
27	39576505	C	T	21.2467	intergenic_region	/	/
27	39576585	A	G	20.9914	intergenic_region	/	/
27	39576650	A	T	19.9395	intergenic_region	/	/
27	39576651	A	T	18.2854	intergenic_region	/	/
27	39576652	A	T	17.8107	intergenic_region	/	/
27	39576653	A	T	17.9066	intergenic_region	/	/
27	39576654	A	T	20.0685	intergenic_region	/	/
27	39576655	A	T	21.7877	intergenic_region	/	/
27	39576656	A	T	24.5461	intergenic_region	/	/
27	39576657	G	A	19.9749	intergenic_region	/	/
27	39576883	C	A	19.795	intergenic_region	/	/
27	39576986	C	G	18.8153	intergenic_region	/	/
27	39577005	C	A	18.1064	intergenic_region	/	/
27	39577027	A	C	20.3824	intergenic_region	/	/
27	39577285	A	C	17.5478	intergenic_region	/	/
27	39579430	T	C	19.319	intergenic_region	/	/
27	39579442	T	C	18.9418	intergenic_region	/	/
27	39579708	T	G	16.9607	intergenic_region	/	/
27	39580247	T	C	20.8752	intergenic_region	/	/
27	39580300	T	C	21.4752	intergenic_region	/	/
27	39580312	T	G	22.3005	intergenic_region	/	/
27	39580472	T	G	22.8931	intergenic_region	/	/
27	39580570	A	C	26.2529	intergenic_region	/	/
27	39581185	A	T	21.0915	intergenic_region	/	/
27	39581229	G	C	21.2589	intergenic_region	/	/
27	39581341	G	T	19.8326	intergenic_region	/	/
27	39581355	G	A	18.1191	intergenic_region	/	/
27	39581840	G	A	19.0366	intergenic_region	/	/
27	39581846	C	A	21.9051	intergenic_region	/	/
27	39582126	T	C	18.412	intergenic_region	/	/
27	39582380	A	G	20.2453	intergenic_region	/	/
27	39583028	G	A	18.9684	intergenic_region	/	/
27	39583799	G	C	16.9976	intergenic_region	/	/
27	39583932	C	T	17.7285	intergenic_region	/	/
27	39584510	A	G	20.1109	intergenic_region	/	/
27	39584534	T	C	19.9953	intergenic_region	/	/
27	39584562	C	G	23.5719	intergenic_region	/	/
27	39584713	G	T	24.7541	intergenic_region	/	/
27	39585080	C	A	18.8727	intergenic_region	/	/
27	39586492	C	A	18.957	intergenic_region	/	/
27	39586928	G	A	19.4531	intergenic_region	/	/
27	39587526	T	C	17.0052	intergenic_region	/	/
27	39588170	G	A	18.3388	intergenic_region	/	/
27	39588418	A	G	21.8409	intergenic_region	/	/
27	39588421	A	C	23.1162	intergenic_region	/	/
27	39588770	T	G	18.7976	intergenic_region	/	/
27	39589481	G	A	16.901	intergenic_region	/	/
27	39590203	A	G	23.6675	intergenic_region	/	/
27	39590251	A	G	20.781	intergenic_region	/	/
27	39590267	G	A	19.7098	intergenic_region	/	/
27	39590273	A	G	21.4509	intergenic_region	/	/
27	39590318	T	A	18.59	intergenic_region	/	/
27	39590570	G	C	17.9447	intergenic_region	/	/
27	39590939	C	T	18.1718	intergenic_region	/	/
27	39591567	A	T	17.816	intergenic_region	/	/
27	39591568	A	T	19.1228	intergenic_region	/	/
27	39591569	A	T	23.9715	intergenic_region	/	/
27	39591570	A	G	22.5651	intergenic_region	/	/
27	39591571	C	A	25.9346	intergenic_region	/	/
27	39593897	G	C	23.7463	intergenic_region	/	/
27	39593947	A	C	22.0712	intergenic_region	/	/
27	39594009	C	A	21.2639	intergenic_region	/	/
27	39594078	T	A	18.1459	intergenic_region	/	/
27	39595690	C	T	19.9936	intergenic_region	/	/
27	39595755	C	G	22.0287	intergenic_region	/	/
27	39595816	A	C	20.2821	intergenic_region	/	/
27	39595947	G	T	16.7164	intergenic_region	/	/
27	39596779	C	A	17.0733	intergenic_region	/	/
27	39599411	A	G	26.4834	intergenic_region	/	/
27	39601192	G	T	16.7045	intergenic_region	/	/
27	39602087	C	A	19.1644	intergenic_region	/	/
27	39602195	A	T	17.411	intergenic_region	/	/
27	39602355	A	G	17.2485	intergenic_region	/	/
27	39602411	A	G	20.1333	intergenic_region	/	/
27	39602419	T	G	20.8506	intergenic_region	/	/
27	39602420	T	C	21.6045	intergenic_region	/	/
27	39602434	G	A	21.8511	intergenic_region	/	/
27	39602535	C	T	18.2094	intergenic_region	/	/
27	39602537	G	A	18.3113	intergenic_region	/	/
27	39602812	T	A	23.7611	intergenic_region	/	/
27	39602884	A	T	25.42	intergenic_region	/	/
27	39602898	A	G	23.4645	intergenic_region	/	/
27	39602912	G	A	22.4218	intergenic_region	/	/
27	39603176	T	G	19.723	intergenic_region	/	/
27	39603741	G	A	22.3999	intergenic_region	/	/
27	39603749	A	T	23.1673	intergenic_region	/	/
27	39603980	T	C	19.8085	intergenic_region	/	/
27	39604002	C	G	21.1955	intergenic_region	/	/
27	39606550	C	A	17.6453	downstream_gene_variant	/	COALG00000036512
27	39606575	C	A	18.0908	downstream_gene_variant	/	COALG00000036512
27	39609456	A	G	18.0584	intron_variant	/	COALG00000036512
27	39610119	C	T	17.4848	intron_variant	/	COALG00000036512
27	39610717	A	G	20.5972	intron_variant	/	COALG00000036512
27	39610802	T	C	17.0701	upstream_gene_variant	/	COALG00000036512
27	39610803	A	C	17.2667	upstream_gene_variant	/	COALG00000036512
27	39611645	G	A	17.5219	upstream_gene_variant	/	COALG00000036512
27	39613411	G	C	16.8173	downstream_gene_variant	/	COALG00000036513
27	39613660	T	G	21.5884	downstream_gene_variant	/	COALG00000036513
27	39613957	T	A	17.3486	downstream_gene_variant	/	COALG00000036513
27	39614226	G	A	29.7575	downstream_gene_variant	/	COALG00000036513
27	39615882	C	G	17.1453	intron_variant	/	COALG00000036513
27	39615998	C	T	20.1644	upstream_gene_variant	/	COALG00000036513
27	39616263	T	A	27.4894	upstream_gene_variant	/	COALG00000036513
27	39616301	A	T	19.437	upstream_gene_variant	/	COALG00000036513
27	39616390	T	A	19.0385	upstream_gene_variant	/	COALG00000036513
27	39616409	C	A	22.1243	upstream_gene_variant	/	COALG00000036513
27	39617159	T	C	18.7686	downstream_gene_variant	/	COALG00000036514
27	39617347	A	G	18.8205	downstream_gene_variant	/	COALG00000036514
27	39620334	C	T	18.9948	upstream_gene_variant	/	COALG00000036514
27	39620359	C	A	19.2575	upstream_gene_variant	/	COALG00000036514
27	39622553	G	C	22.6431	downstream_gene_variant	S100A10A	COALG00000036515
27	39623816	A	G	18.3454	intron_variant	S100A10A	COALG00000036515
27	39623834	T	C	20.6719	intron_variant	S100A10A	COALG00000036515
27	39624269	T	G	24.0248	intron_variant	S100A10A	COALG00000036515
27	39624672	G	T	17.0635	intron_variant	S100A10A	COALG00000036515
27	39624704	T	C	17.563	intron_variant	S100A10A	COALG00000036515
27	39626132	T	C	16.8653	upstream_gene_variant	S100A10A	COALG00000036515
27	39626141	G	C	18.5902	upstream_gene_variant	S100A10A	COALG00000036515
27	39626200	T	G	21.6618	upstream_gene_variant	S100A10A	COALG00000036515
27	39626201	C	G	19.75	upstream_gene_variant	S100A10A	COALG00000036515
27	39626222	G	A	23.9297	upstream_gene_variant	S100A10A	COALG00000036515
27	39626277	G	T	22.126	upstream_gene_variant	S100A10A	COALG00000036515
27	39626316	T	A	17.5448	upstream_gene_variant	S100A10A	COALG00000036515
27	39626318	T	A	22.3126	upstream_gene_variant	S100A10A	COALG00000036515
27	39626319	T	A	18.1839	upstream_gene_variant	S100A10A	COALG00000036515
27	39626327	A	T	21.6885	upstream_gene_variant	S100A10A	COALG00000036515
27	39626485	T	A	16.8668	upstream_gene_variant	S100A10A	COALG00000036515
27	39627071	G	A	18.5795	upstream_gene_variant	S100A10A	COALG00000036515
27	39627281	G	T	20.1537	upstream_gene_variant	S100A10A	COALG00000036515
27	39627283	G	T	19.5418	upstream_gene_variant	S100A10A	COALG00000036515
27	39627383	T	A	22.4805	upstream_gene_variant	S100A10A	COALG00000036515
27	39627545	A	T	19.7228	upstream_gene_variant	S100A10A	COALG00000036515
27	39627730	G	A	18.5308	upstream_gene_variant	S100A10A	COALG00000036515
27	39627731	T	G	18.5401	upstream_gene_variant	S100A10A	COALG00000036515
27	39627906	T	A	20.1838	upstream_gene_variant	S100A10A	COALG00000036515
27	39627922	G	A	19.0456	upstream_gene_variant	S100A10A	COALG00000036515
27	39628014	T	A	16.6951	upstream_gene_variant	S100A10A	COALG00000036515
27	39628514	C	A	22.2369	upstream_gene_variant	S100A10A	COALG00000036515
27	39628523	T	G	25.4932	upstream_gene_variant	S100A10A	COALG00000036515
27	39630382	G	A	23.192	upstream_gene_variant	S100A10A	COALG00000036515
27	39630788	T	C	21.8434	intergenic_region	/	/
27	39630792	A	G	21.0739	intergenic_region	/	/
27	39630924	G	T	22.9045	intergenic_region	/	/
27	39631008	C	A	22.6123	intergenic_region	/	/
27	39631022	T	G	19.0824	intergenic_region	/	/
27	39631061	T	A	18.4816	intergenic_region	/	/
27	39631653	C	A	16.7861	intergenic_region	/	/
27	39631810	A	T	19.394	intergenic_region	/	/
27	39631812	T	C	18.0457	intergenic_region	/	/
27	39631824	T	A	19.7862	intergenic_region	/	/
27	39632153	A	T	16.8194	intergenic_region	/	/
27	39634663	G	T	17.6321	intergenic_region	/	/
27	39634688	G	A	18.8487	intergenic_region	/	/
27	39635300	T	C	17.0832	intergenic_region	/	/
27	39636100	T	C	21.9825	intergenic_region	/	/
27	39636300	G	T	18.6429	intergenic_region	/	/
27	39636580	A	T	17.1083	intergenic_region	/	/
27	39636605	C	A	21.9108	intergenic_region	/	/
27	39637416	A	G	17.6127	intergenic_region	/	/
27	39638042	G	A	27.4188	intergenic_region	/	/
27	39638557	T	C	20.3574	intergenic_region	/	/
27	39638827	G	T	18.8321	intergenic_region	/	/
27	39638857	C	T	21.3279	intergenic_region	/	/
27	39639835	G	A	16.7096	intergenic_region	/	/
27	39639849	T	A	16.9949	intergenic_region	/	/
27	39640062	C	A	23.6825	intergenic_region	/	/
27	39640098	G	T	23.4399	intergenic_region	/	/
27	39640153	T	A	22.1535	intergenic_region	/	/
27	39640232	T	C	22.7518	intergenic_region	/	/
27	39640237	T	C	24.6673	intergenic_region	/	/
27	39640272	T	G	24.1439	intergenic_region	/	/
27	39640328	A	T	25.2099	intergenic_region	/	/
27	39640355	C	T	25.3478	intergenic_region	/	/
27	39641603	T	G	25.9682	intergenic_region	/	/
27	39643419	A	C	19.1996	intergenic_region	/	/
27	39645770	T	G	18.2433	upstream_gene_variant	TRIM46	COALG00000036516
27	39645884	C	T	17.3345	upstream_gene_variant	TRIM46	COALG00000036516
27	39647131	A	G	19.7197	upstream_gene_variant	TRIM46	COALG00000036516
27	39649089	T	C	22.3732	upstream_gene_variant	TRIM46	COALG00000036516
27	39651123	G	C	19.0683	intron_variant	TRIM46	COALG00000036516
27	39651182	G	A	16.9259	intron_variant	TRIM46	COALG00000036516
27	39651474	C	T	21.4826	intron_variant	TRIM46	COALG00000036516
27	39651578	A	C	16.8607	intron_variant	TRIM46	COALG00000036516
27	39652909	T	C	19.414	intron_variant	TRIM46	COALG00000036516
27	39652997	T	G	16.8833	intron_variant	TRIM46	COALG00000036516
27	39653085	A	T	18.9771	intron_variant	TRIM46	COALG00000036516
27	39653118	C	T	22.2637	intron_variant	TRIM46	COALG00000036516
27	39653121	A	T	22.0909	intron_variant	TRIM46	COALG00000036516
27	39653211	A	G	20.6323	intron_variant	TRIM46	COALG00000036516
27	39653212	A	T	23.804	intron_variant	TRIM46	COALG00000036516
27	39653224	T	A	25.5001	intron_variant	TRIM46	COALG00000036516
27	39653603	T	A	17.2531	intron_variant	TRIM46	COALG00000036516
27	39654377	A	T	16.7158	intron_variant	TRIM46	COALG00000036516
27	39654590	T	A	20.1757	intron_variant	TRIM46	COALG00000036516
27	39654597	G	C	19.6723	intron_variant	TRIM46	COALG00000036516
27	39654674	G	T	18.4993	intron_variant	TRIM46	COALG00000036516
27	39654926	C	T	18.2178	intron_variant	TRIM46	COALG00000036516
27	39655194	C	G	20.9814	intron_variant	TRIM46	COALG00000036516
27	39655210	A	G	22.9944	intron_variant	TRIM46	COALG00000036516
27	39657917	G	A	20.4764	intron_variant	TRIM46	COALG00000036516
27	39658037	T	G	19.7015	intron_variant	TRIM46	COALG00000036516
27	39658038	G	T	20.7558	intron_variant	TRIM46	COALG00000036516
27	39658043	G	A	20.0549	intron_variant	TRIM46	COALG00000036516
27	39658591	A	G	27.7842	intron_variant	TRIM46	COALG00000036516
27	39658914	G	A	19.2231	intron_variant	TRIM46	COALG00000036516
27	39658984	T	G	19.1262	intron_variant	TRIM46	COALG00000036516
27	39659743	C	T	18.1783	intron_variant	TRIM46	COALG00000036516
27	39659810	A	C	25.8773	intron_variant	TRIM46	COALG00000036516
27	39659964	T	G	23.5561	intron_variant	TRIM46	COALG00000036516
27	39660041	G	T	21.4246	intron_variant	TRIM46	COALG00000036516
27	39660654	G	T	20.3474	intron_variant	TRIM46	COALG00000036516
27	39660867	G	T	18.104	intron_variant	TRIM46	COALG00000036516
27	39660885	A	G	20.5477	intron_variant	TRIM46	COALG00000036516
27	39661064	C	A	19.3771	intron_variant	TRIM46	COALG00000036516
27	39661454	A	G	17.7915	intron_variant	TRIM46	COALG00000036516
27	39661934	T	G	17.0213	intron_variant	TRIM46	COALG00000036516
27	39661985	T	C	20.8143	intron_variant	TRIM46	COALG00000036516
27	39662131	A	G	20.1561	intron_variant	TRIM46	COALG00000036516
27	39662180	G	A	19.4428	intron_variant	TRIM46	COALG00000036516
27	39662192	G	C	20.7287	intron_variant	TRIM46	COALG00000036516
27	39662200	A	C	19.4994	intron_variant	TRIM46	COALG00000036516
27	39662370	A	G	18.0105	intron_variant	TRIM46	COALG00000036516
27	39664796	C	A	16.9513	intron_variant	TRIM46	COALG00000036516
27	42085528	T	G	20.3087	intergenic_region	/	/
27	42443830	A	G	20.6239	intergenic_region	/	/
27	42447405	A	G	17.0306	intergenic_region	/	/
27	42483313	A	G	17.8747	intergenic_region	/	/
27	53549774	G	T	16.781	intron_variant	CPQ	COALG00000036888
27	54018610	G	A	19.4533	intron_variant	TRAK1	COALG00000036901
27	57333877	A	C	17.7481	exon_variant	S100A10A	COALG00000037060
27	58301632	A	C	21.5181	intergenic_region	/	/
27	58321079	G	A	23.8973	intron_variant	MYH10	COALG00000037117
27	58322363	A	C	18.6716	intron_variant	MYH10	COALG00000037117
27	58330960	T	C	18.72	intron_variant	MYH10	COALG00000037117
27	58385329	T	G	19.8425	intron_variant	SPHK2	COALG00000037121
27	58387518	T	C	17.7749	exon_variant	SPHK2	COALG00000037121
27	58395803	T	A	19.4275	downstream_gene_variant	SPHK2	COALG00000037121
27	58406718	A	C	19.3952	exon_variant	CYTH2	COALG00000037122
27	58415151	T	C	16.9494	intron_variant	NPTX2	COALG00000037124
27	58419905	A	T	17.8597	intron_variant	NPTX2	COALG00000037124
27	58420887	G	C	18.6458	intron_variant	NPTX2	COALG00000037124
27	58421184	C	T	17.9138	intron_variant	NPTX2	COALG00000037124
27	58421216	C	T	19.7679	intron_variant	NPTX2	COALG00000037124
27	58421393	C	T	22.2252	intron_variant	NPTX2	COALG00000037124
27	58421484	C	T	24.6171	intron_variant	NPTX2	COALG00000037124
27	58447769	T	C	19.1779	intron_variant	BAIAP2	COALG00000037125
27	59637536	A	C	16.9017	intron_variant	ZYX	COALG00000037203
27	63262819	C	G	18.2093	intron_variant	NPHS1	COALG00000037369
27	63328055	A	C	18.961	intergenic_region	/	/
28	12960418	T	C	20.2967	intergenic_region	/	/
28	26945487	G	T	19.655	intergenic_region	/	/
28	26945515	C	T	18.5759	intergenic_region	/	/
28	27299342	T	C	21.4382	upstream_gene_variant	GTF2IRD2	COALG00000038883
28	27313105	G	A	19.8738	intergenic_region	/	/
28	39898935	C	T	17.2638	intergenic_region	/	/
28	44884926	G	A	20.6591	intergenic_region	/	/
28	51878907	C	T	17.1168	intron_variant	SIX3	COALG00000039603
28	51878943	A	T	18.1757	intron_variant	SIX3	COALG00000039603
28	51880007	T	G	21.1699	intron_variant	SIX3	COALG00000039603
28	51881632	A	G	16.905	intron_variant	SIX3	COALG00000039603
28	51894528	G	A	18.471	intergenic_region	/	/
28	51894556	T	G	19.4203	intergenic_region	/	/
28	51901880	C	T	17.5926	downstream_gene_variant	B4GAT1	COALG00000039604
28	71267961	A	T	18.4211	intergenic_region	/	/
28	71268028	C	T	29.2792	intergenic_region	/	/
28	71278303	A	C	19.4154	intron_variant	/	COALG00000040147
28	71278421	G	T	22.3438	intron_variant	/	COALG00000040147
28	71278474	A	T	26.9338	intron_variant	/	COALG00000040147
28	71278524	G	T	26.451	intron_variant	/	COALG00000040147
28	71278716	A	G	21.5558	intron_variant	/	COALG00000040147
28	71278796	A	C	27.8402	intron_variant	/	COALG00000040147
28	71281233	G	A	16.8122	intron_variant	/	COALG00000040147
28	71281251	G	A	16.9197	intron_variant	/	COALG00000040147
28	71281336	C	T	21.9941	intron_variant	/	COALG00000040147
28	71281721	C	G	18.0902	intron_variant	/	COALG00000040147
28	71282292	G	A	29.6094	intron_variant	/	COALG00000040147
28	71305147	G	T	16.966	exon_variant	OLPB	COALG00000040148
28	71305202	T	A	25.2109	exon_variant	OLPB	COALG00000040148
28	71305258	G	A	20.9081	exon_variant	OLPB	COALG00000040148
28	71315429	G	T	19.591	upstream_gene_variant	CLDND1	COALG00000040149
28	71316282	A	T	22.4008	exon_variant	CLDND1	COALG00000040149
28	71316303	A	G	22.5467	exon_variant	CLDND1	COALG00000040149
28	71316314	C	T	23.1947	exon_variant	CLDND1	COALG00000040149
29	15150880	A	G	17.7687	upstream_gene_variant	AADAT	COALG00000040874
30	11523002	G	T	19.3442	intergenic_region	/	/
30	11537129	G	T	24.9857	intergenic_region	/	/
30	11538561	C	T	26.5606	intergenic_region	/	/
30	11544517	A	G	46.6817	intergenic_region	/	/
30	11546086	A	T	37.7126	intergenic_region	/	/
30	11556900	C	T	32.8735	intron_variant	/	COALG00000041762
30	11566025	C	T	20.2629	downstream_gene_variant	PPP1R35	COALG00000041764
30	11566381	C	T	19.6553	upstream_gene_variant	GHSR	COALG00000041765
30	11566694	G	A	22.3017	upstream_gene_variant	GHSR	COALG00000041765
30	11570375	C	T	21.6483	downstream_gene_variant	GHSR	COALG00000041765
30	11570548	A	G	20.6972	downstream_gene_variant	GHSR	COALG00000041765
30	11572395	C	T	18.4785	intergenic_region	/	/
30	11572396	C	T	21.309	intergenic_region	/	/
30	11574322	T	A	23.8153	intergenic_region	/	/
30	11574323	T	A	19.82	intergenic_region	/	/
30	11576771	A	G	23.5332	intergenic_region	/	/
30	11581903	A	G	22.9008	intergenic_region	/	/
30	11586928	G	A	22.6923	intergenic_region	/	/
30	11587166	C	A	18.3125	intergenic_region	/	/
30	11588811	A	C	18.7754	intergenic_region	/	/
30	11589342	A	T	24.9794	intergenic_region	/	/
30	11590069	T	C	18.4962	intergenic_region	/	/
30	11590074	C	T	20.8727	intergenic_region	/	/
30	11590197	G	A	18.0974	intergenic_region	/	/
30	11590577	A	G	17.4959	intergenic_region	/	/
30	11592935	T	C	20.1635	intergenic_region	/	/
30	11597402	C	T	20.044	intergenic_region	/	/
30	11605811	C	G	30.4772	exon_variant	SNX27	COALG00000041766
30	11605862	C	G	28.235	exon_variant	SNX27	COALG00000041766
30	11607143	G	A	24.5677	intron_variant	SNX27	COALG00000041766
30	11607159	G	A	24.5041	intron_variant	SNX27	COALG00000041766
30	11607232	A	T	22.3996	intron_variant	SNX27	COALG00000041766
30	11608961	T	G	36.4254	intron_variant	SNX27	COALG00000041766
30	11610282	C	T	32.0927	intron_variant	SNX27	COALG00000041766
30	11614014	A	T	27.1293	intron_variant	SNX27	COALG00000041766
30	11626263	C	T	17.7528	exon_variant	SNX27	COALG00000041766
30	11626302	C	T	19.2941	exon_variant	SNX27	COALG00000041766
30	11626711	T	A	19.0177	downstream_gene_variant	SNX27	COALG00000041766
30	11627370	C	A	21.5922	downstream_gene_variant	SNX27	COALG00000041766
30	11631444	A	C	20.3131	intron_variant	CHRNA7	COALG00000041767
30	11633610	C	T	18.6094	intron_variant	CHRNA7	COALG00000041767
30	11633942	C	A	27.7581	intron_variant	CHRNA7	COALG00000041767
30	11635352	C	A	23.6419	intron_variant	CHRNA7	COALG00000041767
30	11636104	G	T	17.4043	intron_variant	CHRNA7	COALG00000041767
30	11636113	C	T	16.8194	intron_variant	CHRNA7	COALG00000041767
30	11638117	C	A	23.7296	intron_variant	CHRNA7	COALG00000041767
30	11638133	C	G	24.1395	intron_variant	CHRNA7	COALG00000041767
30	21067076	A	G	20.1524	intron_variant	LIMD1	COALG00000042194
30	34367983	T	C	20.3574	intron_variant	USP5	COALG00000042693
30	46540667	T	C	18.3168	downstream_gene_variant	TMTC1	COALG00000042995
30	46549897	T	C	18.0266	upstream_gene_variant	TMPRSS9	COALG00000042998
30	46549902	A	C	18.795	upstream_gene_variant	TMPRSS9	COALG00000042998
30	46549992	T	C	25.4041	upstream_gene_variant	TMPRSS9	COALG00000042998
30	46550201	G	C	30.5074	upstream_gene_variant	TMPRSS9	COALG00000042998
30	46550371	C	T	24.8287	exon_variant	TMPRSS9	COALG00000042998
30	46550375	A	G	24.2843	exon_variant	TMPRSS9	COALG00000042998
30	46550412	C	T	22.071	exon_variant	TMPRSS9	COALG00000042998
30	46555094	C	A	21.9252	intron_variant	TMPRSS9	COALG00000042998
30	53228592	G	A	23.0034	upstream_gene_variant	SLC5A7	COALG00000043267
30	53228605	C	G	22.4674	upstream_gene_variant	SLC5A7	COALG00000043267
30	53229177	G	A	19.2138	upstream_gene_variant	SLC5A7	COALG00000043267
30	53230589	C	A	21.2635	exon_variant	SLC5A7	COALG00000043267
30	53234231	C	A	21.1889	exon_variant	SLC5A7	COALG00000043267
30	53234925	C	T	20.6576	exon_variant	SLC5A7	COALG00000043267
30	57176208	G	T	17.9021	intron_variant	TSPAN33	COALG00000043404
30	57178182	A	T	17.0964	intron_variant	TSPAN33	COALG00000043404
30	57178498	C	T	20.5186	intron_variant	TSPAN33	COALG00000043404
30	57178529	C	A	20.9147	intron_variant	TSPAN33	COALG00000043404
30	57180702	C	A	22.1177	intron_variant	TSPAN33	COALG00000043404
30	57180711	C	A	20.7413	intron_variant	TSPAN33	COALG00000043404
30	57182093	G	T	17.6517	intron_variant	TSPAN33	COALG00000043404
30	57182832	G	T	18.3434	intron_variant	TSPAN33	COALG00000043404
30	57183378	C	A	18.8756	intron_variant	TSPAN33	COALG00000043404
30	57183663	C	T	17.4464	intron_variant	TSPAN33	COALG00000043404
30	57183936	C	T	27.0575	intron_variant	TSPAN33	COALG00000043404
30	57184056	T	G	21.7051	intron_variant	TSPAN33	COALG00000043404
30	57184205	C	T	25.0351	intron_variant	TSPAN33	COALG00000043404
30	57184239	G	A	17.9982	intron_variant	TSPAN33	COALG00000043404
30	57187440	A	C	16.8653	intron_variant	TSPAN33	COALG00000043404
30	57187461	G	T	21.8651	intron_variant	TSPAN33	COALG00000043404
30	57187615	T	C	17.5451	intron_variant	TSPAN33	COALG00000043404
30	57187691	T	C	19.0088	intron_variant	TSPAN33	COALG00000043404
30	57194513	G	A	18.4531	exon_variant	SLC26A5	COALG00000043405
30	58314800	C	T	33.1178	intergenic_region	/	/
30	58317336	G	T	29.1929	intergenic_region	/	/
30	58318448	G	T	24.5011	intergenic_region	/	/
30	58318517	A	C	17.3253	intergenic_region	/	/
30	58331011	C	T	17.9282	intergenic_region	/	/
30	58331555	A	T	22.9335	upstream_gene_variant	/	COALG00000043458
30	58749720	C	T	18.7277	intron_variant	/	COALG00000043468
30	58755825	T	A	16.8553	intron_variant	/	COALG00000043468
31	17443351	G	A	17.9903	intron_variant	TFEC	COALG00000044015
31	17444182	T	C	18.1753	intron_variant	TFEC	COALG00000044015
31	17449166	C	A	17.448	intron_variant	TFEC	COALG00000044015
31	20021801	G	C	18.3478	intron_variant	AEBP2	COALG00000044085
31	37967129	T	G	17.4175	intergenic_region	/	/
31	40148775	A	G	17.1212	intergenic_region	/	/
31	41361485	C	A	20.1141	intergenic_region	/	/
33	15206121	A	G	24.048	intergenic_region	/	/
33	40770284	C	A	18.2676	intergenic_region	/	/
33	40777317	T	C	17.5325	upstream_gene_variant	LOX	COALG00000048160
35	21064995	G	A	17.1316	upstream_gene_variant	OSBP2	COALG00000051237
37	56432701	T	C	16.8216	intergenic_region	/	/
37	56437492	A	T	25.3871	intergenic_region	/	/
37	56437516	A	G	24.7568	intergenic_region	/	/
37	56437609	G	A	18.7369	intergenic_region	/	/
37	56437655	C	G	17.1616	intergenic_region	/	/
38	51847493	C	T	16.7946	intergenic_region	/	/
38	51848321	C	T	23.3376	intergenic_region	/	/
38	51893766	G	A	18.1783	upstream_gene_variant	/	COALG00000056650
38	57063469	C	G	16.7594	intron_variant	CDH7	COALG00000056769
38	57148241	A	T	18.2578	intergenic_region	/	/
40	5855416	T	C	16.7599	intergenic_region	/	/
40	5855530	A	G	21.8532	intergenic_region	/	/
40	5858968	A	G	18.3559	intergenic_region	/	/
40	5859421	C	T	20.5428	intergenic_region	/	/
40	5859614	C	A	17.0482	intergenic_region	/	/
40	30450600	G	A	16.8058	intergenic_region	/	/
40	30453310	T	G	17.3361	intergenic_region	/	/
40	33071457	G	C	19.3449	intron_variant	F13A1	COALG00000059718

## Sheet: Supp5
File S5. List of overlapping SNPs showing strong genetic differentiation between contrast_c: freshwater Kalix River vs. all other population samples from the Bothnian Bay area (riverine and coastal) and contrast_d :freshwater lakes Vänern + Mälaren vs. population samples from the Bothnian Bay area (riverine and coastal) after excluding Kalix River in European cisco.
CHR	POS	REF	ALT	-log10 (P)_contrast_c	-log10 (P)_contrast_d	SNP type	associated.gene.name	associated.gene.id
13	11100242	A	G	12.1912	33.0689	intron_variant	TNFRSF14	COALG00000017432
13	11104826	G	A	8.15807	22.4996	intron_variant	TNFRSF14	COALG00000017432
13	11119619	G	A	10.2936	28.8792	intron_variant	TNFRSF14	COALG00000017432
13	11135551	C	G	8.34612	17.8729	intron_variant	TNFRSF14	COALG00000017432
13	11135578	C	A	8.74006	18.5089	intron_variant	TNFRSF14	COALG00000017432
17	40371964	T	A	8.30864	22.4054	intron_variant	CA15B	COALG00000024356
17	40385166	G	T	7.82607	29.5347	intron_variant	CA15B	COALG00000024356
20	45243810	C	A	8.61711	17.9817	intergenic_region	/	/
20	45290260	T	G	8.63366	21.0477	intron_variant	MCM7	COALG00000028562
20	45584142	A	C	8.75226	17.7158	intergenic_region	/	/
20	45610406	G	T	11.7088	23.1646	intergenic_region	/	/
20	45627892	C	A	8.6413	21.0932	intergenic_region	/	/
20	45788748	C	T	10.4205	19.976	intergenic_region	/	/
20	45792373	C	A	7.99581	17.071	intergenic_region	/	/
20	45804110	A	T	8.58497	20.3452	intergenic_region	/	/
20	45807159	T	G	8.34251	18.4387	intergenic_region	/	/
20	45813337	C	G	10.7368	21.9893	intergenic_region	/	/
20	45821664	T	A	7.80493	22.7638	intergenic_region	/	/
20	46050071	G	A	8.79199	19.0907	intergenic_region	/	/
20	46052830	C	G	8.62517	20.9338	intergenic_region	/	/
20	46080545	C	T	8.03294	22.1524	intergenic_region	/	/
20	46144413	A	T	7.98127	18.5596	intergenic_region	/	/
20	46156001	C	A	9.9565	17.1687	intergenic_region	/	/
20	46157318	C	T	10.9156	20.051	intergenic_region	/	/
20	46157361	T	G	12.0346	19.2165	intergenic_region	/	/
20	46165353	T	C	7.9049	17.616	intergenic_region	/	/
20	46167002	A	G	9.86391	18.6787	intergenic_region	/	/
20	46186764	C	T	10.5143	20.0618	intergenic_region	/	/
20	46186844	A	T	17.0834	30.1036	intergenic_region	/	/
20	46190635	A	T	8.45001	21.4932	intergenic_region	/	/
20	46195655	G	T	7.81801	20.9209	intergenic_region	/	/
20	46196246	C	T	7.90718	25.5512	intergenic_region	/	/
20	46197778	G	T	9.73455	20.8097	intergenic_region	/	/
20	46199486	T	G	10.0567	17.6067	intergenic_region	/	/
20	46202137	T	C	14.2152	21.7447	intergenic_region	/	/
20	46214901	G	T	9.02555	24.3004	intergenic_region	/	/
20	46222912	T	G	8.40885	18.2475	intergenic_region	/	/
20	46223338	G	A	9.75907	22.4084	intergenic_region	/	/
20	46226911	T	G	11.4981	21.3793	intergenic_region	/	/
20	46235528	A	G	12.7295	19.9014	intergenic_region	/	/
20	46243131	G	A	9.98621	17.1779	intergenic_region	/	/
20	46243148	G	C	9.51113	17.0406	intergenic_region	/	/
20	46258504	C	G	7.81573	16.7951	intergenic_region	/	/
20	46264714	A	G	8.15973	25.3126	intron_variant	/	COALG00000028568
20	46264716	G	T	8.26774	25.5645	intron_variant	/	COALG00000028568
20	46264812	G	T	7.98368	23.1965	intron_variant	/	COALG00000028568
20	46264819	G	A	7.99291	17.8397	intron_variant	/	COALG00000028568
20	46265375	A	T	8.48074	24.3652	intron_variant	/	COALG00000028568
20	46267901	C	T	10.8687	22.6719	intron_variant	/	COALG00000028568
20	46278294	A	T	7.94463	21.3178	intron_variant	/	COALG00000028568
20	46278336	T	G	9.98774	26.5825	intron_variant	/	COALG00000028568
20	46279855	G	A	8.60419	17.2369	intron_variant	/	COALG00000028568
20	46279919	A	T	9.26162	20.0152	intron_variant	/	COALG00000028568
20	46280055	C	A	8.62895	24.4776	intron_variant	/	COALG00000028568
20	46290491	C	A	8.44671	20.9889	intron_variant	/	COALG00000028568
20	46293925	C	T	9.15588	20.6961	intron_variant	/	COALG00000028568
20	46296409	G	C	12.6836	25.0106	intron_variant	/	COALG00000028568
20	46304736	T	G	7.82769	18.9863	intron_variant	/	COALG00000028568
20	46317382	T	G	10.5944	18.7392	intron_variant	/	COALG00000028568
20	46323690	C	G	12.3373	23.9464	intron_variant	/	COALG00000028568
20	46326838	A	G	8.49831	25.0375	intron_variant	/	COALG00000028568
20	46329639	C	T	11.3653	20.5948	intron_variant	/	COALG00000028568
20	46343528	C	T	11.3484	19.4721	intergenic_region	/	/
20	46344313	G	T	8.9786	18.9345	intergenic_region	/	/
20	46345600	C	A	8.87946	24.2559	intergenic_region	/	/
20	46349499	C	A	8.17651	21.2421	intergenic_region	/	/
20	46349499	C	A	8.17651	20.9897	intergenic_region	/	/
20	46349500	C	A	8.08999	21.2421	intergenic_region	/	/
20	46349500	C	A	8.08999	20.9897	intergenic_region	/	/
20	46349547	C	G	8.79346	20.2261	intergenic_region	/	/
20	46359240	T	A	8.7001	17.5687	intergenic_region	/	/
20	46359240	T	A	8.7001	17.8999	intergenic_region	/	/
20	46359241	G	T	8.81983	17.5687	intergenic_region	/	/
20	46359241	G	T	8.81983	17.8999	intergenic_region	/	/
20	46378467	T	C	11.4644	21.3049	intergenic_region	/	/
20	46389984	A	C	11.6388	21.4439	intergenic_region	/	/
20	46390027	G	A	11.2886	19.2234	intergenic_region	/	/
20	46393915	A	C	9.62781	18.0381	intergenic_region	/	/
20	46394891	G	T	9.01358	19.1411	intergenic_region	/	/
20	46397720	G	A	10.1007	18.7918	intergenic_region	/	/
20	46397879	T	G	8.50244	19.579	intergenic_region	/	/
20	46397881	C	A	9.0311	18.7125	intergenic_region	/	/
20	46398671	G	T	8.74942	17.4966	intergenic_region	/	/
20	46402725	T	A	10.5331	18.9465	intergenic_region	/	/
20	46408939	G	T	16.0852	17.0931	intergenic_region	/	/
20	46410027	G	T	8.82449	22.2654	intergenic_region	/	/
20	46411543	C	T	9.6062	21.2218	intergenic_region	/	/
20	46411673	T	A	8.11979	26.5492	intergenic_region	/	/
20	46424648	T	G	11.3752	25.1151	intergenic_region	/	/
20	46434482	C	A	10.7895	18.6625	intergenic_region	/	/
20	46436054	C	A	10.2318	17.8594	intergenic_region	/	/
20	46436940	G	A	11.7682	17.8982	intergenic_region	/	/
20	46437699	A	G	9.69428	17.3398	intergenic_region	/	/
20	46437702	A	C	9.64022	17.4836	intergenic_region	/	/
20	46437741	G	T	11.2564	18.0894	intergenic_region	/	/
20	46441336	C	A	7.89039	19.4103	intergenic_region	/	/
20	46441681	A	T	9.25593	17.6533	intergenic_region	/	/
20	46445050	A	C	11.1954	18.3082	intergenic_region	/	/
20	46452340	A	G	8.12768	16.8264	intergenic_region	/	/
20	46454073	A	G	14.7251	17.044	intergenic_region	/	/
20	46455293	C	A	8.51916	17.5144	intergenic_region	/	/
20	46489129	A	G	9.56878	17.1586	intergenic_region	/	/
20	46489165	C	G	9.39849	19.5469	intergenic_region	/	/
20	46510501	A	C	11.6645	17.4944	intergenic_region	/	/
20	46511062	T	G	11.4836	16.9897	intergenic_region	/	/
20	46511119	C	T	10.2113	19.6312	intergenic_region	/	/
20	46511837	A	G	16.474	19.9538	intergenic_region	/	/
20	46520939	G	A	11.5226	20.6072	intergenic_region	/	/
20	46520988	C	T	8.16547	17.6902	intergenic_region	/	/
20	46525956	A	C	9.1451	20.1601	intergenic_region	/	/
20	46534313	G	A	11.6558	18.9534	intergenic_region	/	/
20	46554104	C	T	10.8054	29.1497	intron_variant	PCDH1	COALG00000028569
20	46555194	T	A	14.8629	17.4684	intron_variant	PCDH1	COALG00000028569
27	39442298	C	T	9.98097	17.0407	upstream_gene_variant	CHRNA7A	COALG00000036509
27	39455152	A	C	8.52499	26.1103	intron_variant	CHRNA7A	COALG00000036510
27	39486944	G	A	8.54806	17.1674	intron_variant	SNX27A	COALG00000036511
27	39491602	T	A	9.38296	17.6614	intron_variant	SNX27A	COALG00000036511
27	39504231	A	G	9.22176	21.2038	intron_variant	SNX27A	COALG00000036511
27	39518173	A	C	9.33913	22.1713	intergenic_region	/	/
27	39518228	G	A	9.48232	22.8408	intergenic_region	/	/
27	39518282	G	A	8.21594	24.5517	intergenic_region	/	/
27	39518385	C	A	9.83461	24.2235	intergenic_region	/	/
27	39522226	A	G	8.69369	19.9775	intergenic_region	/	/
27	39547123	T	C	8.35318	18.6005	intergenic_region	/	/
27	39548652	A	C	9.03455	21.2216	intergenic_region	/	/
27	39549484	T	A	10.2323	26.4758	intergenic_region	/	/
27	39550751	C	T	8.25835	20.0444	intergenic_region	/	/
27	39550759	C	T	8.55211	21.4197	intergenic_region	/	/
27	39550876	T	A	8.18534	21.9714	intergenic_region	/	/
27	39554006	T	G	9.26289	22.4189	intergenic_region	/	/
27	39555498	A	G	9.28054	17.197	intergenic_region	/	/
27	39557689	G	A	8.11229	18.0539	intergenic_region	/	/
27	39574400	A	G	9.84713	26.0829	intergenic_region	/	/
27	39576053	G	A	12.6645	23.7611	intergenic_region	/	/
27	39576432	C	T	11.0478	18.7288	intergenic_region	/	/
27	39576505	C	T	8.03063	21.2467	intergenic_region	/	/
27	39576655	A	T	8.40252	20.0685	intergenic_region	/	/
27	39576655	A	T	8.40252	21.7877	intergenic_region	/	/
27	39576655	A	T	8.40252	24.5461	intergenic_region	/	/
27	39576656	A	T	9.19714	21.7877	intergenic_region	/	/
27	39576656	A	T	9.19714	24.5461	intergenic_region	/	/
27	39576656	A	T	9.19714	19.9749	intergenic_region	/	/
27	39576883	C	A	8.29083	19.795	intergenic_region	/	/
27	39576986	C	G	9.82016	18.8153	intergenic_region	/	/
27	39577005	C	A	8.77549	18.1064	intergenic_region	/	/
27	39577027	A	C	7.82827	20.3824	intergenic_region	/	/
27	39579708	T	G	11.0841	16.9607	intergenic_region	/	/
27	39580570	A	C	10.5184	26.2529	intergenic_region	/	/
27	39581185	A	T	10.1559	21.0915	intergenic_region	/	/
27	39581229	G	C	13.3058	21.2589	intergenic_region	/	/
27	39581341	G	T	14.3124	19.8326	intergenic_region	/	/
27	39581355	G	A	14.0093	18.1191	intergenic_region	/	/
27	39581846	C	A	9.35397	21.9051	intergenic_region	/	/
27	39582126	T	C	14.271	18.412	intergenic_region	/	/
27	39583799	G	C	12.8806	16.9976	intergenic_region	/	/
27	39583932	C	T	9.24847	17.7285	intergenic_region	/	/
27	39584713	G	T	10.9539	24.7541	intergenic_region	/	/
27	39587526	T	C	9.80301	17.0052	intergenic_region	/	/
27	39588170	G	A	10.1897	18.3388	intergenic_region	/	/
27	39588418	A	G	9.78901	21.8409	intergenic_region	/	/
27	39588421	A	C	9.84396	23.1162	intergenic_region	/	/
27	39589481	G	A	12.0431	16.901	intergenic_region	/	/
27	39590251	A	G	10.897	20.781	intergenic_region	/	/
27	39590267	G	A	8.03181	19.7098	intergenic_region	/	/
27	39591569	A	T	7.90381	19.1228	intergenic_region	/	/
27	39591569	A	T	7.90381	23.9715	intergenic_region	/	/
27	39591569	A	T	7.90381	22.5651	intergenic_region	/	/
27	39591571	C	A	8.90688	22.5651	intergenic_region	/	/
27	39591571	C	A	8.90688	25.9346	intergenic_region	/	/
27	39593897	G	C	10.6993	23.7463	intergenic_region	/	/
27	39593947	A	C	11.0581	22.0712	intergenic_region	/	/
27	39594009	C	A	9.36525	21.2639	intergenic_region	/	/
27	39594078	T	A	9.33912	18.1459	intergenic_region	/	/
27	39595690	C	T	11.9618	19.9936	intergenic_region	/	/
27	39595755	C	G	12.7691	22.0287	intergenic_region	/	/
27	39599411	A	G	8.53246	26.4834	intergenic_region	/	/
27	39601192	G	T	7.92957	16.7045	intergenic_region	/	/
27	39602087	C	A	8.24028	19.1644	intergenic_region	/	/
27	39602812	T	A	8.11959	23.7611	intergenic_region	/	/
27	39602884	A	T	8.93842	25.42	intergenic_region	/	/
27	39602898	A	G	7.89419	23.4645	intergenic_region	/	/
27	39603176	T	G	9.39739	19.723	intergenic_region	/	/
27	39603741	G	A	11.0132	22.3999	intergenic_region	/	/
27	39603749	A	T	11.1102	23.1673	intergenic_region	/	/
27	39610119	C	T	8.45837	17.4848	intron_variant	/	COALG00000036512
27	39613957	T	A	8.39191	17.3486	downstream_gene_variant	/	COALG00000036513
27	39614226	G	A	11.2233	29.7575	downstream_gene_variant	/	COALG00000036513
27	39616301	A	T	7.81162	19.437	upstream_gene_variant	/	COALG00000036513
27	39620334	C	T	8.54285	18.9948	upstream_gene_variant	/	COALG00000036514
27	39622553	G	C	9.14978	22.6431	downstream_gene_variant	S100A10A	COALG00000036515
27	39623834	T	C	8.79028	20.6719	intron_variant	S100A10A	COALG00000036515
27	39624269	T	G	10.0109	24.0248	intron_variant	S100A10A	COALG00000036515
27	39624672	G	T	9.24058	17.0635	intron_variant	S100A10A	COALG00000036515
27	39624704	T	C	10.1758	17.563	intron_variant	S100A10A	COALG00000036515
27	39626141	G	C	7.88376	18.5902	upstream_gene_variant	S100A10A	COALG00000036515
27	39626222	G	A	10.7021	23.9297	upstream_gene_variant	S100A10A	COALG00000036515
27	39626277	G	T	12.0575	22.126	upstream_gene_variant	S100A10A	COALG00000036515
27	39626318	T	A	10.8223	22.3126	upstream_gene_variant	S100A10A	COALG00000036515
27	39626318	T	A	10.8223	18.1839	upstream_gene_variant	S100A10A	COALG00000036515
27	39626485	T	A	8.16294	16.8668	upstream_gene_variant	S100A10A	COALG00000036515
27	39627545	A	T	8.59333	19.7228	upstream_gene_variant	S100A10A	COALG00000036515
27	39628013	A	G	7.91932	16.6951	upstream_gene_variant	S100A10A	COALG00000036515
27	39628014	T	A	8.39581	16.6951	upstream_gene_variant	S100A10A	COALG00000036515
27	39630382	G	A	12.0603	23.192	upstream_gene_variant	S100A10A	COALG00000036515
27	39631008	C	A	8.44376	22.6123	intergenic_region	/	/
27	39631061	T	A	9.35503	18.4816	intergenic_region	/	/
27	39631653	C	A	11.5196	16.7861	intergenic_region	/	/
27	39631810	A	T	10.5206	19.394	intergenic_region	/	/
27	39631812	T	C	9.6888	18.0457	intergenic_region	/	/
27	39631824	T	A	8.33379	19.7862	intergenic_region	/	/
27	39632153	A	T	9.29118	16.8194	intergenic_region	/	/
27	39634663	G	T	7.98696	17.6321	intergenic_region	/	/
27	39636300	G	T	9.12051	18.6429	intergenic_region	/	/
27	39636580	A	T	9.67977	17.1083	intergenic_region	/	/
27	39636605	C	A	10.4259	21.9108	intergenic_region	/	/
27	39639835	G	A	8.77753	16.7096	intergenic_region	/	/
27	39639849	T	A	8.76444	16.9949	intergenic_region	/	/
27	39640062	C	A	13.9828	23.6825	intergenic_region	/	/
27	39640098	G	T	13.1868	23.4399	intergenic_region	/	/
27	39640153	T	A	13.2059	22.1535	intergenic_region	/	/
27	39640328	A	T	11.657	25.2099	intergenic_region	/	/
27	39640355	C	T	11.0059	25.3478	intergenic_region	/	/
27	39641603	T	G	10.9395	25.9682	intergenic_region	/	/
27	39643419	A	C	10.1721	19.1996	intergenic_region	/	/
27	39645770	T	G	8.1962	18.2433	upstream_gene_variant	TRIM46	COALG00000036516
27	39647131	A	G	8.90381	19.7197	upstream_gene_variant	TRIM46	COALG00000036516
27	39649089	T	C	11.0318	22.3732	upstream_gene_variant	TRIM46	COALG00000036516
27	39651123	G	C	11.6505	19.0683	intron_variant	TRIM46	COALG00000036516
27	39651182	G	A	10.4277	16.9259	intron_variant	TRIM46	COALG00000036516
27	39651474	C	T	8.46099	21.4826	intron_variant	TRIM46	COALG00000036516
27	39654377	A	T	8.61908	16.7158	intron_variant	TRIM46	COALG00000036516
27	39654590	T	A	8.54677	20.1757	intron_variant	TRIM46	COALG00000036516
27	39654597	G	C	8.30933	19.6723	intron_variant	TRIM46	COALG00000036516
27	39655194	C	G	12.8254	20.9814	intron_variant	TRIM46	COALG00000036516
27	39655210	A	G	12.9844	22.9944	intron_variant	TRIM46	COALG00000036516
27	39657917	G	A	11.1414	20.4764	intron_variant	TRIM46	COALG00000036516
27	39658037	T	G	12.2514	19.7015	intron_variant	TRIM46	COALG00000036516
27	39658037	T	G	12.2514	20.7558	intron_variant	TRIM46	COALG00000036516
27	39658038	G	T	12.23	19.7015	intron_variant	TRIM46	COALG00000036516
27	39658038	G	T	12.23	20.7558	intron_variant	TRIM46	COALG00000036516
27	39658043	G	A	10.7628	20.0549	intron_variant	TRIM46	COALG00000036516
27	39658591	A	G	10.7608	27.7842	intron_variant	TRIM46	COALG00000036516
27	39658914	G	A	9.54518	19.2231	intron_variant	TRIM46	COALG00000036516
27	39659810	A	C	7.99327	25.8773	intron_variant	TRIM46	COALG00000036516
27	39660654	G	T	10.959	20.3474	intron_variant	TRIM46	COALG00000036516
27	39661064	C	A	10.7212	19.3771	intron_variant	TRIM46	COALG00000036516
27	39661934	T	G	12.1089	17.0213	intron_variant	TRIM46	COALG00000036516
27	39661985	T	C	14.2718	20.8143	intron_variant	TRIM46	COALG00000036516
27	39662131	A	G	10.122	20.1561	intron_variant	TRIM46	COALG00000036516
27	39662180	G	A	8.47837	19.4428	intron_variant	TRIM46	COALG00000036516
27	39662200	A	C	9.1548	19.4994	intron_variant	TRIM46	COALG00000036516
27	58321079	G	A	10.3607	23.8973	intron_variant	MYH10	COALG00000037117
27	58322363	A	C	8.44457	18.6716	intron_variant	MYH10	COALG00000037117
27	58330960	T	C	8.24579	18.72	intron_variant	MYH10	COALG00000037117
27	58420887	G	C	8.4557	18.6458	intron_variant	NPTX2	COALG00000037124
27	58421484	C	T	11.3764	24.6171	intron_variant	NPTX2	COALG00000037124
27	58447769	T	C	11.7455	19.1779	intron_variant	BAIAP2	COALG00000037125
28	71268028	C	T	9.41159	29.2792	intergenic_region	/	/
28	71278716	A	G	12.64	21.5558	intron_variant	/	COALG00000040147
28	71278796	A	C	9.73191	27.8402	intron_variant	/	COALG00000040147
28	71281251	G	A	13.3116	16.9197	intron_variant	/	COALG00000040147
28	71281336	C	T	15.856	21.9941	intron_variant	/	COALG00000040147
28	71282292	G	A	11.8022	29.6094	intron_variant	/	COALG00000040147
28	71305202	T	A	10.9978	25.2109	exon_variant	OLPB	COALG00000040148
28	71316282	A	T	7.97829	22.4008	exon_variant	CLDND1	COALG00000040149
28	71316314	C	T	7.87109	23.1947	exon_variant	CLDND1	COALG00000040149
30	11537129	G	T	9.01747	24.9857	intergenic_region	/	/
30	11537130	T	C	8.97363	24.9857	intergenic_region	/	/
30	11538561	C	T	9.35434	26.5606	intergenic_region	/	/
30	11544517	A	G	17.6308	46.6817	intergenic_region	/	/
30	11546086	A	T	11.1228	37.7126	intergenic_region	/	/
30	11556900	C	T	9.88629	32.8735	intron_variant	/	COALG00000041762
30	11566381	C	T	8.53089	19.6553	upstream_gene_variant	GHSR	COALG00000041765
30	11576771	A	G	13.0181	23.5332	intergenic_region	/	/
30	11588811	A	C	8.39567	18.7754	intergenic_region	/	/
30	11605811	C	G	8.65528	30.4772	exon_variant	SNX27B	COALG00000041766
30	11605862	C	G	7.92943	28.235	exon_variant	SNX27B	COALG00000041766
30	11607143	G	A	8.36098	24.5677	intron_variant	SNX27B	COALG00000041766
30	11607159	G	A	8.05989	24.5041	intron_variant	SNX27B	COALG00000041766
30	11608961	T	G	11.8744	36.4254	intron_variant	SNX27B	COALG00000041766
30	11610282	C	T	8.00065	32.0927	intron_variant	SNX27B	COALG00000041766
30	11626711	T	A	8.17337	19.0177	downstream_gene_variant	SNX27B	COALG00000041766
30	11631444	A	C	11.6609	20.3131	intron_variant	CHRNA7B	COALG00000041767
30	11633610	C	T	9.3688	18.6094	intron_variant	CHRNA7B	COALG00000041767
30	11633942	C	A	13.0944	27.7581	intron_variant	CHRNA7B	COALG00000041767
30	11638133	C	G	8.39541	24.1395	intron_variant	CHRNA7B	COALG00000041767
30	58314800	C	T	13.2048	33.1178	intergenic_region	/	/
40	5855530	A	G	7.92743	21.8532	intergenic_region	/	/

## Sheet: Supp6
File S6. List of overlapping genes showing strong genetic differentiation between contrast_c: freshwater Kalix River vs. all other population samples from the Bothnian Bay area (riverine and coastal) and contrast_d: freshwater lakes Vänern + Mälaren vs. population samples from the Bothnian Bay area (riverine and coastal) after excluding Kalix River in European cisco.
Overlap_gene	gene_id	gene name	Position	product	uniprot_id	Function keywords in uniprot
1	COALG00000017432	TNFRSF14	Chr13:11,046,090-11,145,369	Tumor necrosis factor receptor superfamily member 14	Q80WM9	Host cell receptor for virus entry;Receptor;Adaptive immunity;Host-virus interaction;Immunity;Innate immunity
2	COALG00000024356	CA15B	Chr17:39,868,455-40,459,526	Carbonic anhydrase 4	P22748	Lyase;Metal-binding;Zinc
3	COALG00000028562	MCM7	Chr20:45,265,774-45,292,853	DNA replication licensing factor MCM7	Q6NX31	Metal-binding;Zinc
4	COALG00000028569	PCDH1	Chr20:46,542,541-46,579,775	Protocadherin-1	Q08174	Cell adhesion;Calcium
5	COALG00000036509	CHRNA7A	Chr27:39,442,552-39,448,787	Neuronal acetylcholine receptor subunit alpha-7	P36544	Ion channel;Ligand-gated ion channel;Receptor;Ion transport;Transport
6	COALG00000036510	CHRNA7A	Chr27:39,448,727-39,466,594	Neuronal acetylcholine receptor subunit alpha-7	P22770	Ion channel;Ligand-gated ion channel;Receptor;Ion transport;Transport
7	COALG00000036511	SNX27A	Chr27:39,476,342-39,510,086	Sorting nexin-27	Q3UHD6	Protein transport;Transport;Lipid-binding
8	COALG00000036515	S100A10A	Chr27:39,623,070-39,625,650	Protein S100-A1	P35467	Calcium;Metal-binding
9	COALG00000036516	TRIM46	Chr27:39,649,852-39,683,692	Tripartite motif-containing protein 46	Q7Z4K8	Metal-binding;Zinc
10	COALG00000037117	MYH10	Chr27:58,316,895-58,361,253	Myosin-10	P35580	Actin-binding;Calmodulin-binding;Host cell receptor for virus entry;Motor protein;Myosin;Receptor
11	COALG00000037124	NPTX2	Chr27:58,409,519-58,432,228	Neuronal pentraxin-2	O70340	Calcium;Lectin;Metal-binding
12	COALG00000037125	BAIAP2	Chr27:58,442,308-58,458,846	Brain-specific angiogenesis inhibitor 1-associated protein 2	Q9UQB8	Adapter protein
13	COALG00000040148	OLPB	Chr28:71,292,149-71,305,887	Cell surface glycoprotein 1	Q06852	Cell wall;S-layer;Secreted
14	COALG00000040149	CLDND1	Chr28:71,316,231-71,320,420	Claudin domain-containing protein 1	Q9CQX5	Apical plasma membrane
15	COALG00000041765	GHSR	Chr30:11,566,919-11,568,453	Growth hormone secretagogue receptor type 1	A5A4K9	Receptor for ghrelin
16	COALG00000041766	SNX27B	Chr30:11,605,784-11,626,573	Sorting nexin-27	A5PKA5	Protein transport;Transport;Lipid-binding
17	COALG00000041767	CHRNA7B	Chr30:11,630,614-11,639,685	Neuronal acetylcholine receptor subunit alpha-7	P54131	Ion channel;Ligand-gated ion channel;Receptor;Ion transport;Transport

## Sheet: Supp7
File S7.GO enrichment analysis of genes showing high differentiation in contrast_b spring spawners vs. autumn spawners in Lakes Fegen and Stora Hålsjön.
GO ID	GO Term	Count (>4)	P-Value	Corrected P-Value	GeneID	Gene name	Chromosome	Gene start	Gene end
GO:0005515	protein binding	52	1.20336e-07	1.95185e-05	COALM00000021807	CD9	Chr7	37673582	37685359
					COALM00000111577	CADN	Chr34	6438993	6553137
					COALM00000021829	MAPK8IP2	Chr7	38003635	38052622
					COALM00000104333	COL4A2	Chr32	15648685	15748228
					COALM00000089876	PTPRD	Chr28	58898255	59544874
					COALM00000029828	EPHB3	Chr9	52679270	52790700
					COALM00000016086	NEDD9	Chr5	63403603	63480327
					COALM00000029886	GTF2IRD2	Chr9	56419446	56420513
					COALM00000014987	ATP2B4	Chr5	43201392	43390648
					COALM00000024680	MAPK8IP2	Chr8	35729348	35786417
					COALM00000014947	PIK3C2B	Chr5	42603224	42647973
					COALM00000014966	CSF1	Chr5	42907001	42942753
					COALM00000024044	TAT	Chr8	24703282	24719462
					COALM00000024100	SLC66A2	Chr8	25598206	25701234
					COALM00000014953	PLEKHA6	Chr5	42747469	42844744
					COALM00000100557	NALCN	Chr31	36854480	36908786
					COALM00000050416	MRPS12	Chr16	14734379	14735857
					COALM00000018171	ITPR1	Chr6	36930642	37020488
					COALM00000079001	MINPP1	Chr26	33073139	33079533
					COALM00000028596	ADAMTS10	Chr9	33002073	33028049
					COALM00000111449	DGKZ	Chr34	4951160	5073130
					COALM00000024673	ZP3	Chr8	35668590	35672933
					COALM00000024672	ZP4	Chr8	35622687	35637543
					COALM00000102732	PIKFYVE	Chr31	78189558	78230935
					COALM00000000618	XRCC4	Chr1	15056628	15146794
					COALM00000042844	SCN8A	Chr14	9507922	9592123
					COALM00000021827	ZP4	Chr7	37906895	37911851
					COALM00000029867	PRKACB	Chr9	56129075	56158484
					COALM00000013977	STRIP1	Chr5	29104636	29116956
					COALM00000021814	SEPHS1	Chr7	37781009	37795363
					COALM00000067105	DUSP10	Chr21	41764127	41780685
					COALM00000017147	DSK1	Chr6	20265173	20271994
					COALM00000021811	BEND7	Chr7	37759690	37772057
					COALM00000067169	LAPTM4A	Chr21	42368103	42392430
					COALM00000067166	ZP2	Chr21	42336759	42339882
					COALM00000024699	GTF2IRD2	Chr8	36541273	36542325
					COALM00000052493	NR3C1	Chr16	50141569	50237181
					COALM00000018621	TGFA	Chr6	42846831	42849865
					COALM00000028623	RFX2	Chr9	33134138	33200500
					COALM00000123796	CLTA	Chr37	39412991	39435881
					COALM00000018600	EIF4ENIF1	Chr6	42754682	42770761
					COALM00000024693	SHANK1	Chr8	36407268	36423994
					COALM00000014999	ARL8A	Chr5	43558107	43572841
					COALM00000024694	SHANK3	Chr8	36447876	36462483
					COALM00000028604	MYO1F	Chr9	33038183	33058413
					COALM00000018169	BHLHE40	Chr6	36905924	36908817
					COALM00000044906	RNF114	Chr14	36337877	36347255
					COALM00000004151	PMPCA	Chr2	17242015	17267402
					COALM00000018295	TIMELESS	Chr6	38946350	38969654
					COALM00000029922	GTF2IRD2	Chr9	59151295	59152182
					COALM00000000623	VCAN	Chr1	15151427	15157081
					COALM00000015018	DENND2D	Chr5	43763072	43797200
GO:0005886	plasma membrane	36	2.02628e-11	1.64332e-08	COALM00000021807	CD9	Chr7	37673582	37685359
					COALM00000111577	CADN	Chr34	6438993	6553137
					COALM00000089876	PTPRD	Chr28	58898255	59544874
					COALM00000029828	EPHB3	Chr9	52679270	52790700
					COALM00000016086	NEDD9	Chr5	63403603	63480327
					COALM00000017133	CAMKV	Chr6	19962976	19987088
					COALM00000014987	ATP2B4	Chr5	43201392	43390648
					COALM00000014947	PIK3C2B	Chr5	42603224	42647973
					COALM00000024693	SHANK1	Chr8	36407268	36423994
					COALM00000014966	CSF1	Chr5	42907001	42942753
					COALM00000100557	NALCN	Chr31	36854480	36908786
					COALM00000018171	ITPR1	Chr6	36930642	37020488
					COALM00000029842	MCOLN2	Chr9	53901830	53993443
					COALM00000111449	DGKZ	Chr34	4951160	5073130
					COALM00000024673	ZP3	Chr8	35668590	35672933
					COALM00000024672	ZP4	Chr8	35622687	35637543
					COALM00000042844	SCN8A	Chr14	9507922	9592123
					COALM00000021827	ZP4	Chr7	37906895	37911851
					COALM00000008585	KCNK10	Chr3	33892616	33921033
					COALM00000021814	SEPHS1	Chr7	37781009	37795363
					COALM00000016097	FAM120A	Chr5	63481148	63546494
					COALM00000123779	SLC24A2	Chr37	39293001	39313056
					COALM00000077921	LHCGR	Chr26	15725105	15728166
					COALM00000067166	ZP2	Chr21	42336759	42339882
					COALM00000074872	PROKR1	Chr24	26005808	26033409
					COALM00000011933	NRXN3	Chr4	41529874	41545248
					COALM00000123796	CLTA	Chr37	39412991	39435881
					COALM00000035325	SLC36A4	Chr11	36134475	36287938
					COALM00000014999	ARL8A	Chr5	43558107	43572841
					COALM00000028604	MYO1F	Chr9	33038183	33058413
					COALM00000044906	RNF114	Chr14	36337877	36347255
					COALM00000004151	PMPCA	Chr2	17242015	17267402
					COALM00000018621	TGFA	Chr6	42846831	42849865
					COALM00000074980	PRSS12	Chr24	28503350	28539696
					COALM00000029867	PRKACB	Chr9	56129075	56158484
					COALM00000008578	TPSG1	Chr3	33779241	33785836
GO:0005829	cytosol	28	9.97202e-06	0.000505457	COALM00000073350	SULT1C2	Chr23	72996779	73077505
					COALM00000021820	CHKA	Chr7	37820679	37871321
					COALM00000016086	NEDD9	Chr5	63403603	63480327
					COALM00000014947	PIK3C2B	Chr5	42603224	42647973
					COALM00000028613	ACSBG2	Chr9	33092342	33122140
					COALM00000024044	TAT	Chr8	24703282	24719462
					COALM00000024100	SLC66A2	Chr8	25598206	25701234
					COALM00000050416	MRPS12	Chr16	14734379	14735857
					COALM00000111449	DGKZ	Chr34	4951160	5073130
					COALM00000013977	STRIP1	Chr5	29104636	29116956
					COALM00000102732	PIKFYVE	Chr31	78189558	78230935
					COALM00000000618	XRCC4	Chr1	15056628	15146794
					COALM00000029867	PRKACB	Chr9	56129075	56158484
					COALM00000016097	FAM120A	Chr5	63481148	63546494
					COALM00000029828	EPHB3	Chr9	52679270	52790700
					COALM00000052493	NR3C1	Chr16	50141569	50237181
					COALM00000123796	CLTA	Chr37	39412991	39435881
					COALM00000018600	EIF4ENIF1	Chr6	42754682	42770761
					COALM00000024693	SHANK1	Chr8	36407268	36423994
					COALM00000024694	SHANK3	Chr8	36447876	36462483
					COALM00000004151	PMPCA	Chr2	17242015	17267402
					COALM00000044906	RNF114	Chr14	36337877	36347255
					COALM00000123784	NANS	Chr37	39313583	39392958
					COALM00000067105	DUSP10	Chr21	41764127	41780685
					COALM00000029874	TTLL7	Chr9	56237520	56271840
					COALM00000024662	CHKA	Chr8	35548222	35573258
					COALM00000029871	TTLL7	Chr9	56201749	56237435
					COALM00000015018	DENND2D	Chr5	43763072	43797200
GO:0005634	nucleus	24	0.000765147	0.00992737	COALM00000073353	TCTN3	Chr23	73082439	73117511
					COALM00000016086	NEDD9	Chr5	63403603	63480327
					COALM00000029886	GTF2IRD2	Chr9	56419446	56420513
					COALM00000018615	PATZ1	Chr6	42779352	42798703
					COALM00000111449	DGKZ	Chr34	4951160	5073130
					COALM00000029922	GTF2IRD2	Chr9	59151295	59152182
					COALM00000102731	GS-1	Chr31	78162319	78171036
					COALM00000013977	STRIP1	Chr5	29104636	29116956
					COALM00000014995	APOBEC2	Chr5	43404204	43410185
					COALM00000000618	XRCC4	Chr1	15056628	15146794
					COALM00000029867	PRKACB	Chr9	56129075	56158484
					COALM00000102730	GM2	Chr31	78156635	78157976
					COALM00000111577	CADN	Chr34	6438993	6553137
					COALM00000016097	FAM120A	Chr5	63481148	63546494
					COALM00000067105	DUSP10	Chr21	41764127	41780685
					COALM00000017147	DSK1	Chr6	20265173	20271994
					COALM00000024699	GTF2IRD2	Chr8	36541273	36542325
					COALM00000052493	NR3C1	Chr16	50141569	50237181
					COALM00000028623	RFX2	Chr9	33134138	33200500
					COALM00000018600	EIF4ENIF1	Chr6	42754682	42770761
					COALM00000044906	RNF114	Chr14	36337877	36347255
					COALM00000018169	BHLHE40	Chr6	36905924	36908817
					COALM00000018295	TIMELESS	Chr6	38946350	38969654
					COALM00000102727	GM2	Chr31	78108366	78143344
GO:0016021	integral component of membrane	19	0.00072421	0.00962843	COALM00000024100	SLC66A2	Chr8	25598206	25701234
					COALM00000067169	LAPTM4A	Chr21	42368103	42392430
					COALM00000067166	ZP2	Chr21	42336759	42339882
					COALM00000021827	ZP4	Chr7	37906895	37911851
					COALM00000073353	TCTN3	Chr23	73082439	73117511
					COALM00000100557	NALCN	Chr31	36854480	36908786
					COALM00000018171	ITPR1	Chr6	36930642	37020488
					COALM00000029842	MCOLN2	Chr9	53901830	53993443
					COALM00000018621	TGFA	Chr6	42846831	42849865
					COALM00000029897	ADGRL2	Chr9	57025043	57182461
					COALM00000024673	ZP3	Chr8	35668590	35672933
					COALM00000015016	TMEM263	Chr5	43737633	43741738
					COALM00000015025	DRAM2	Chr5	43801157	43806939
					COALM00000035325	SLC36A4	Chr11	36134475	36287938
					COALM00000107314	DPY19L3	Chr33	13562178	13605418
					COALM00000042844	SCN8A	Chr14	9507922	9592123
					COALM00000107925	CNTNAP4	Chr33	22947769	23031589
					COALM00000014966	CSF1	Chr5	42907001	42942753
					COALM00000024672	ZP4	Chr8	35622687	35637543
GO:0005524	ATP binding	17	5.40359e-08	1.09558e-05	COALM00000021814	SEPHS1	Chr7	37781009	37795363
					COALM00000029867	PRKACB	Chr9	56129075	56158484
					COALM00000017147	DSK1	Chr6	20265173	20271994
					COALM00000028604	MYO1F	Chr9	33038183	33058413
					COALM00000111449	DGKZ	Chr34	4951160	5073130
					COALM00000029828	EPHB3	Chr9	52679270	52790700
					COALM00000021820	CHKA	Chr7	37820679	37871321
					COALM00000073142	DCAKD	Chr23	69364676	69382571
					COALM00000017133	CAMKV	Chr6	19962976	19987088
					COALM00000029874	TTLL7	Chr9	56237520	56271840
					COALM00000014987	ATP2B4	Chr5	43201392	43390648
					COALM00000024662	CHKA	Chr8	35548222	35573258
					COALM00000102732	PIKFYVE	Chr31	78189558	78230935
					COALM00000014947	PIK3C2B	Chr5	42603224	42647973
					COALM00000042844	SCN8A	Chr14	9507922	9592123
					COALM00000028613	ACSBG2	Chr9	33092342	33122140
					COALM00000029871	TTLL7	Chr9	56201749	56237435
GO:0016020	membrane	17	6.38662e-06	0.000369968	COALM00000021807	CD9	Chr7	37673582	37685359
					COALM00000016097	FAM120A	Chr5	63481148	63546494
					COALM00000021817	CPT1A	Chr7	37796478	37806625
					COALM00000073142	DCAKD	Chr23	69364676	69382571
					COALM00000014966	CSF1	Chr5	42907001	42942753
					COALM00000018171	ITPR1	Chr6	36930642	37020488
					COALM00000029842	MCOLN2	Chr9	53901830	53993443
					COALM00000050416	MRPS12	Chr16	14734379	14735857
					COALM00000014987	ATP2B4	Chr5	43201392	43390648
					COALM00000018600	EIF4ENIF1	Chr6	42754682	42770761
					COALM00000123796	CLTA	Chr37	39412991	39435881
					COALM00000014947	PIK3C2B	Chr5	42603224	42647973
					COALM00000024693	SHANK1	Chr8	36407268	36423994
					COALM00000014999	ARL8A	Chr5	43558107	43572841
					COALM00000024654	CPT1A	Chr8	35526830	35546776
					COALM00000028613	ACSBG2	Chr9	33092342	33122140
					COALM00000000623	VCAN	Chr1	15151427	15157081
GO:0042802	identical protein binding	15	1.59691e-06	0.0001439	COALM00000021814	SEPHS1	Chr7	37781009	37795363
					COALM00000024044	TAT	Chr8	24703282	24719462
					COALM00000021817	CPT1A	Chr7	37796478	37806625
					COALM00000067166	ZP2	Chr21	42336759	42339882
					COALM00000021827	ZP4	Chr7	37906895	37911851
					COALM00000021820	CHKA	Chr7	37820679	37871321
					COALM00000014995	APOBEC2	Chr5	43404204	43410185
					COALM00000029842	MCOLN2	Chr9	53901830	53993443
					COALM00000024673	ZP3	Chr8	35668590	35672933
					COALM00000024672	ZP4	Chr8	35622687	35637543
					COALM00000024662	CHKA	Chr8	35548222	35573258
					COALM00000024654	CPT1A	Chr8	35526830	35546776
					COALM00000024693	SHANK1	Chr8	36407268	36423994
					COALM00000000618	XRCC4	Chr1	15056628	15146794
					COALM00000014966	CSF1	Chr5	42907001	42942753
GO:0005887	integral component of plasma membrane	13	2.16443e-05	0.000975194	COALM00000111577	CADN	Chr34	6438993	6553137
					COALM00000021807	CD9	Chr7	37673582	37685359
					COALM00000123779	SLC24A2	Chr37	39293001	39313056
					COALM00000077921	LHCGR	Chr26	15725105	15728166
					COALM00000089876	PTPRD	Chr28	58898255	59544874
					COALM00000029828	EPHB3	Chr9	52679270	52790700
					COALM00000017132	SEMA3F	Chr6	19897323	19942572
					COALM00000074872	PROKR1	Chr24	26005808	26033409
					COALM00000029897	ADGRL2	Chr9	57025043	57182461
					COALM00000014987	ATP2B4	Chr5	43201392	43390648
					COALM00000011933	NRXN3	Chr4	41529874	41545248
					COALM00000008585	KCNK10	Chr3	33892616	33921033
					COALM00000077951	KCNK12	Chr26	16048291	16049834
GO:0006357	regulation of transcription by RNA polymerase II	8	0.00041465	0.00686899	COALM00000018615	PATZ1	Chr6	42779352	42798703
					COALM00000029922	GTF2IRD2	Chr9	59151295	59152182
					COALM00000024699	GTF2IRD2	Chr8	36541273	36542325
					COALM00000029886	GTF2IRD2	Chr9	56419446	56420513
					COALM00000018621	TGFA	Chr6	42846831	42849865
					COALM00000116412	MED13L	Chr35	29128193	29250929
					COALM00000014987	ATP2B4	Chr5	43201392	43390648
					COALM00000028623	RFX2	Chr9	33134138	33200500
GO:0014069	postsynaptic density	7	2.62301e-06	0.000212726	COALM00000021829	MAPK8IP2	Chr7	38003635	38052622
					COALM00000021819	KLHL13	Chr7	37812627	37817236
					COALM00000018171	ITPR1	Chr6	36930642	37020488
					COALM00000111449	DGKZ	Chr34	4951160	5073130
					COALM00000024680	MAPK8IP2	Chr8	35729348	35786417
					COALM00000024693	SHANK1	Chr8	36407268	36423994
					COALM00000024694	SHANK3	Chr8	36447876	36462483
GO:0098978	glutamatergic synapse	6	0.000207363	0.00454517	COALM00000089876	PTPRD	Chr28	58898255	59544874
					COALM00000017132	SEMA3F	Chr6	19897323	19942572
					COALM00000017133	CAMKV	Chr6	19962976	19987088
					COALM00000111449	DGKZ	Chr34	4951160	5073130
					COALM00000014987	ATP2B4	Chr5	43201392	43390648
					COALM00000024693	SHANK1	Chr8	36407268	36423994
GO:0062023	collagen-containing extracellular matrix	6	0.000261746	0.00493666	COALM00000067166	ZP2	Chr21	42336759	42339882
					COALM00000028596	ADAMTS10	Chr9	33002073	33028049
					COALM00000104333	COL4A2	Chr32	15648685	15748228
					COALM00000024673	ZP3	Chr8	35668590	35672933
					COALM00000000623	VCAN	Chr1	15151427	15157081
					COALM00000000631	EDIL3	Chr1	15421888	15641074
GO:0030425	dendrite	6	0.000506823	0.00761172	COALM00000029828	EPHB3	Chr9	52679270	52790700
					COALM00000029874	TTLL7	Chr9	56237520	56271840
					COALM00000074980	PRSS12	Chr24	28503350	28539696
					COALM00000029871	TTLL7	Chr9	56201749	56237435
					COALM00000024693	SHANK1	Chr8	36407268	36423994
					COALM00000024694	SHANK3	Chr8	36447876	36462483
GO:0035176	social behavior	5	2.17928e-07	2.94566e-05	COALM00000024693	SHANK1	Chr8	36407268	36423994
					COALM00000021829	MAPK8IP2	Chr7	38003635	38052622
					COALM00000024694	SHANK3	Chr8	36447876	36462483
					COALM00000024680	MAPK8IP2	Chr8	35729348	35786417
					COALM00000011933	NRXN3	Chr4	41529874	41545248
GO:0007601	visual perception	5	0.000142591	0.00400153	COALM00000102730	GM2	Chr31	78156635	78157976
					COALM00000015025	DRAM2	Chr5	43801157	43806939
					COALM00000102731	GS-1	Chr31	78162319	78171036
					COALM00000123779	SLC24A2	Chr37	39293001	39313056
					COALM00000102727	GM2	Chr31	78108366	78143344
GO:0016477	cell migration	5	0.000244361	0.00471849	COALM00000111577	CADN	Chr34	6438993	6553137
					COALM00000014947	PIK3C2B	Chr5	42603224	42647973
					COALM00000111449	DGKZ	Chr34	4951160	5073130
					COALM00000029828	EPHB3	Chr9	52679270	52790700
					COALM00000016086	NEDD9	Chr5	63403603	63480327
GO:0032190	acrosin binding	4	3.49823e-09	9.45687e-07	COALM00000067166	ZP2	Chr21	42336759	42339882
					COALM00000021827	ZP4	Chr7	37906895	37911851
					COALM00000024673	ZP3	Chr8	35668590	35672933
					COALM00000024672	ZP4	Chr8	35622687	35637543
GO:0035805	egg coat	4	3.49823e-09	9.45687e-07	COALM00000067166	ZP2	Chr21	42336759	42339882
					COALM00000021827	ZP4	Chr7	37906895	37911851
					COALM00000024673	ZP3	Chr8	35668590	35672933
					COALM00000024672	ZP4	Chr8	35622687	35637543
GO:2000311	regulation of AMPA receptor activity	4	3.41293e-07	3.95413e-05	COALM00000024693	SHANK1	Chr8	36407268	36423994
					COALM00000021829	MAPK8IP2	Chr7	38003635	38052622
					COALM00000024694	SHANK3	Chr8	36447876	36462483
					COALM00000024680	MAPK8IP2	Chr8	35729348	35786417
GO:0007339	binding of sperm to zona pellucida	4	3.87859e-06	0.000285958	COALM00000067166	ZP2	Chr21	42336759	42339882
					COALM00000021827	ZP4	Chr7	37906895	37911851
					COALM00000024673	ZP3	Chr8	35668590	35672933
					COALM00000024672	ZP4	Chr8	35622687	35637543
GO:0005244	voltage-gated ion channel activity	4	5.94176e-06	0.000369968	COALM00000100557	NALCN	Chr31	36854480	36908786
					COALM00000042844	SCN8A	Chr14	9507922	9592123
					COALM00000008585	KCNK10	Chr3	33892616	33921033
					COALM00000077951	KCNK12	Chr26	16048291	16049834
GO:0007623	circadian rhythm	4	3.50071e-05	0.00141954	COALM00000024654	CPT1A	Chr8	35526830	35546776
					COALM00000021817	CPT1A	Chr7	37796478	37806625
					COALM00000018169	BHLHE40	Chr6	36905924	36908817
					COALM00000018295	TIMELESS	Chr6	38946350	38969654
GO:0016310	phosphorylation	4	0.000111802	0.00372671	COALM00000021814	SEPHS1	Chr7	37781009	37795363
					COALM00000021820	CHKA	Chr7	37820679	37871321
					COALM00000024662	CHKA	Chr8	35548222	35573258
					COALM00000073142	DCAKD	Chr23	69364676	69382571
GO:0034765	regulation of ion transmembrane transport	4	0.000169729	0.00430156	COALM00000100557	NALCN	Chr31	36854480	36908786
					COALM00000042844	SCN8A	Chr14	9507922	9592123
					COALM00000008585	KCNK10	Chr3	33892616	33921033
					COALM00000077951	KCNK12	Chr26	16048291	16049834
GO:0070588	calcium ion transmembrane transport	4	0.000181149	0.00445186	COALM00000029842	MCOLN2	Chr9	53901830	53993443
					COALM00000100557	NALCN	Chr31	36854480	36908786
					COALM00000014987	ATP2B4	Chr5	43201392	43390648
					COALM00000123779	SLC24A2	Chr37	39293001	39313056
GO:0031902	late endosome membrane	4	0.000218736	0.00466829	COALM00000029842	MCOLN2	Chr9	53901830	53993443
					COALM00000067169	LAPTM4A	Chr21	42368103	42392430
					COALM00000014999	ARL8A	Chr5	43558107	43572841
					COALM00000102732	PIKFYVE	Chr31	78189558	78230935
GO:0071805	potassium ion transmembrane transport	4	0.000232426	0.00471849	COALM00000100557	NALCN	Chr31	36854480	36908786
					COALM00000123779	SLC24A2	Chr37	39293001	39313056
					COALM00000008585	KCNK10	Chr3	33892616	33921033
					COALM00000077951	KCNK12	Chr26	16048291	16049834

## Sheet: Supp8
File S8. GO enrichment analysis of genes showing high differentiation in contrast_c: freshwater Kalix River vs. all other population samples from the Bothnian Bay area (riverine and coastal)
GO ID	GO Term	Count (>5)	P-Value	Corrected P-Value	GeneID	Gene name	Chromosome	Gene start	Gene end
GO:0005515	protein binding	57	6.2225e-15	4.98422e-12	COALM00000092056	SHTN1	Chr29	15746912	15760735
					COALM00000096517	DRD4	Chr30	41115126	41155943
					COALM00000077937	FOXN2	Chr26	15887813	15928759
					COALM00000042045	CDH26	Chr13	45875458	45895869
					COALM00000083724	CRABP2	Chr27	57818664	57829898
					COALM00000064745	MCM7	Chr20	45265774	45292853
					COALM00000129048	GFOD1	Chr38	62150674	62189482
					COALM00000064700	ENOX1	Chr20	43497196	43620908
					COALM00000079352	COX19	Chr26	38183060	38185257
					COALM00000105500	GYPC	Chr32	36052152	36081063
					COALM00000025678	GTF2IRD2	Chr8	51595343	51595981
					COALM00000025679	KITLG	Chr8	51766782	51801988
					COALM00000047054	ANXA4	Chr15	22333750	22351973
					COALM00000134370	GCM2	Chr40	9310238	9315691
					COALM00000134371	ELOVL2	Chr40	9346799	9355280
					COALM00000093989	EFNA1	Chr30	11386581	11399791
					COALM00000096503	TNPO3	Chr30	40825141	40844098
					COALM00000096490	UPF2	Chr30	40766323	40787226
					COALM00000132591	PLPP3	Chr39	26013051	26036897
					COALM00000094010	SNX27	Chr30	11605784	11626573
					COALM00000082311	CHRNA7	Chr27	39442552	39448787
					COALM00000082312	CHRNA7	Chr27	39448727	39466594
					COALM00000082313	SNX27	Chr27	39476342	39510086
					COALM00000094015	CHRNA7	Chr30	11630614	11639685
					COALM00000049243	LARP1	Chr15	64632461	64747187
					COALM00000082319	S100A1	Chr27	39623070	39625650
					COALM00000000378	PDLIM5	Chr1	9603668	9725163
					COALM00000025681	TMTC3	Chr8	51890738	52024378
					COALM00000039642	TNFRSF14	Chr13	11046090	11145369
					COALM00000092955	LRCH4	Chr29	33633821	33699417
					COALM00000128769	GLI3	Chr38	56270674	56394176
					COALM00000091754	TRIM25	Chr29	11564240	11585442
					COALM00000077940	FBXO11	Chr26	15945246	15986345
					COALM00000042051	CDH26	Chr13	45904329	45961110
					COALM00000091751	ZNF24	Chr29	11555193	11564241
					COALM00000081511	ST8SIA5	Chr27	29118206	29145370
					COALM00000088737	PYGO2	Chr28	40482582	40499617
					COALM00000096380	GPATCH3	Chr30	38806956	38846039
					COALM00000039665	SARS1	Chr13	11458326	11465019
					COALM00000096509	MOV10B.1	Chr30	40932272	40985237
					COALM00000083797	MYH10	Chr27	58316895	58361253
					COALM00000079264	DUSP3	Chr26	37282534	37288619
					COALM00000055607	CA4	Chr17	40081680	40400355
					COALM00000054048	TLCD4-B	Chr17	16932073	16942406
					COALM00000079344	VTI1A	Chr26	37989613	38176858
					COALM00000093990	SLC50A1	Chr30	11405969	11412853
					COALM00000093997	S100A1	Chr30	11439380	11443728
					COALM00000083811	NPTX2	Chr27	58409519	58432228
					COALM00000083812	BAIAP2	Chr27	58442308	58458846
					COALM00000083816	CNOT3	Chr27	58468442	58481196
					COALM00000128778	TMX3	Chr38	56484645	56536435
					COALM00000094009	GHSR	Chr30	11566919	11568453
					COALM00000128850	FAM110B	Chr38	58573883	58574959
					COALM00000082306	RPS27	Chr27	39373694	39380950
					COALM00000088806	DDX6	Chr28	41195808	41234443
					COALM00000025690	CEP290	Chr8	52028252	52077649
					COALM00000090579	CLDND1	Chr28	71316231	71320420
GO:0005829	cytosol	26	3.20421e-06	0.000826431	COALM00000000378	PDLIM5	Chr1	9603668	9725163
					COALM00000096624	STRIP2	Chr30	42741523	42773984
					COALM00000088604	RBMS3	Chr28	38256075	38511454
					COALM00000083724	CRABP2	Chr27	57818664	57829898
					COALM00000064745	MCM7	Chr20	45265774	45292853
					COALM00000079352	COX19	Chr26	38183060	38185257
					COALM00000093989	EFNA1	Chr30	11386581	11399791
					COALM00000124577	GIMAP4	Chr37	50636129	50640770
					COALM00000094010	SNX27	Chr30	11605784	11626573
					COALM00000096490	UPF2	Chr30	40766323	40787226
					COALM00000082313	SNX27	Chr27	39476342	39510086
					COALM00000128769	GLI3	Chr38	56270674	56394176
					COALM00000091754	TRIM25	Chr29	11564240	11585442
					COALM00000077940	FBXO11	Chr26	15945246	15986345
					COALM00000112067	CYB5A	Chr34	14715728	14719442
					COALM00000039665	SARS1	Chr13	11458326	11465019
					COALM00000096509	MOV10B.1	Chr30	40932272	40985237
					COALM00000083797	MYH10	Chr27	58316895	58361253
					COALM00000079264	DUSP3	Chr26	37282534	37288619
					COALM00000079344	VTI1A	Chr26	37989613	38176858
					COALM00000083812	BAIAP2	Chr27	58442308	58458846
					COALM00000083816	CNOT3	Chr27	58468442	58481196
					COALM00000128850	FAM110B	Chr38	58573883	58574959
					COALM00000082306	RPS27	Chr27	39373694	39380950
					COALM00000088806	DDX6	Chr28	41195808	41234443
					COALM00000025690	CEP290	Chr8	52028252	52077649
GO:0005634	nucleus	23	0.000142292	0.00407058	COALM00000047054	ANXA4	Chr15	22333750	22351973
					COALM00000088604	RBMS3	Chr28	38256075	38511454
					COALM00000083724	CRABP2	Chr27	57818664	57829898
					COALM00000064745	MCM7	Chr20	45265774	45292853
					COALM00000025678	GTF2IRD2	Chr8	51595343	51595981
					COALM00000134370	GCM2	Chr40	9310238	9315691
					COALM00000090575	OLPB	Chr28	71292149	71305887
					COALM00000096490	UPF2	Chr30	40766323	40787226
					COALM00000082319	S100A1	Chr27	39623070	39625650
					COALM00000128769	GLI3	Chr38	56270674	56394176
					COALM00000077940	FBXO11	Chr26	15945246	15986345
					COALM00000091751	ZNF24	Chr29	11555193	11564241
					COALM00000096380	GPATCH3	Chr30	38806956	38846039
					COALM00000039665	SARS1	Chr13	11458326	11465019
					COALM00000096509	MOV10B.1	Chr30	40932272	40985237
					COALM00000083797	MYH10	Chr27	58316895	58361253
					COALM00000079264	DUSP3	Chr26	37282534	37288619
					COALM00000093997	S100A1	Chr30	11439380	11443728
					COALM00000093999	S100A5	Chr30	11488309	11500058
					COALM00000083816	CNOT3	Chr27	58468442	58481196
					COALM00000082306	RPS27	Chr27	39373694	39380950
					COALM00000088806	DDX6	Chr28	41195808	41234443
					COALM00000025690	CEP290	Chr8	52028252	52077649
GO:0005886	plasma membrane	20	0.000571067	0.00932672	COALM00000096517	DRD4	Chr30	41115126	41155943
					COALM00000047054	ANXA4	Chr15	22333750	22351973
					COALM00000042051	CDH26	Chr13	45904329	45961110
					COALM00000064700	ENOX1	Chr20	43497196	43620908
					COALM00000042045	CDH26	Chr13	45875458	45895869
					COALM00000128778	TMX3	Chr38	56484645	56536435
					COALM00000017269	CDH4	Chr6	21608432	21952724
					COALM00000093990	SLC50A1	Chr30	11405969	11412853
					COALM00000093989	EFNA1	Chr30	11386581	11399791
					COALM00000100608	SLC39A10	Chr31	39063098	39128336
					COALM00000132591	PLPP3	Chr39	26013051	26036897
					COALM00000082311	CHRNA7	Chr27	39442552	39448787
					COALM00000055607	CA4	Chr17	40081680	40400355
					COALM00000105500	GYPC	Chr32	36052152	36081063
					COALM00000083812	BAIAP2	Chr27	58442308	58458846
					COALM00000025679	KITLG	Chr8	51766782	51801988
					COALM00000094009	GHSR	Chr30	11566919	11568453
					COALM00000064759	PCDH1	Chr20	46542541	46579775
					COALM00000039642	TNFRSF14	Chr13	11046090	11145369
					COALM00000094015	CHRNA7	Chr30	11630614	11639685
GO:0016021	integral component of membrane	19	7.5522e-05	0.00304752	COALM00000093990	SLC50A1	Chr30	11405969	11412853
					COALM00000042051	CDH26	Chr13	45904329	45961110
					COALM00000112067	CYB5A	Chr34	14715728	14719442
					COALM00000093994	KRTCAP2	Chr30	11428599	11434762
					COALM00000042045	CDH26	Chr13	45875458	45895869
					COALM00000081511	ST8SIA5	Chr27	29118206	29145370
					COALM00000128778	TMX3	Chr38	56484645	56536435
					COALM00000025681	TMTC3	Chr8	51890738	52024378
					COALM00000090579	CLDND1	Chr28	71316231	71320420
					COALM00000078321	SLC38A10	Chr26	23084117	23125407
					COALM00000132591	PLPP3	Chr39	26013051	26036897
					COALM00000082311	CHRNA7	Chr27	39442552	39448787
					COALM00000094015	CHRNA7	Chr30	11630614	11639685
					COALM00000039642	TNFRSF14	Chr13	11046090	11145369
					COALM00000025679	KITLG	Chr8	51766782	51801988
					COALM00000054048	TLCD4-B	Chr17	16932073	16942406
					COALM00000074463	SLC30A6	Chr24	17988225	18055559
					COALM00000079344	VTI1A	Chr26	37989613	38176858
					COALM00000092955	LRCH4	Chr29	33633821	33699417
GO:0005887	integral component of plasma membrane	10	0.000418204	0.00814881	COALM00000096517	DRD4	Chr30	41115126	41155943
					COALM00000064759	PCDH1	Chr20	46542541	46579775
					COALM00000100608	SLC39A10	Chr31	39063098	39128336
					COALM00000017269	CDH4	Chr6	21608432	21952724
					COALM00000132591	PLPP3	Chr39	26013051	26036897
					COALM00000082311	CHRNA7	Chr27	39442552	39448787
					COALM00000082312	CHRNA7	Chr27	39448727	39466594
					COALM00000094015	CHRNA7	Chr30	11630614	11639685
					COALM00000105500	GYPC	Chr32	36052152	36081063
					COALM00000092955	LRCH4	Chr29	33633821	33699417
GO:0005509	calcium ion binding	8	7.66804e-05	0.00304752	COALM00000047054	ANXA4	Chr15	22333750	22351973
					COALM00000042051	CDH26	Chr13	45904329	45961110
					COALM00000042045	CDH26	Chr13	45875458	45895869
					COALM00000093997	S100A11A	Chr30	11439380	11443728
					COALM00000093999	S100A5	Chr30	11488309	11500058
					COALM00000017269	CDH4	Chr6	21608432	21952724
					COALM00000082319	S100A10A	Chr27	39623070	39625650
					COALM00000064759	PCDH1	Chr20	46542541	46579775
GO:0045296	cadherin binding	7	3.0198e-06	0.000826431	COALM00000091754	TRIM25	Chr29	11564240	11585442
					COALM00000092056	SHTN1	Chr29	15746912	15760735
					COALM00000042051	CDH26	Chr13	45904329	45961110
					COALM00000042045	CDH26	Chr13	45875458	45895869
					COALM00000017269	CDH4	Chr6	21608432	21952724
					COALM00000049243	LARP1	Chr15	64632461	64747187
					COALM00000088806	DDX6	Chr28	41195808	41234443
GO:0043005	neuron projection	6	6.2844e-05	0.00290022	COALM00000093997	S100A1	Chr30	11439380	11443728
					COALM00000082311	CHRNA7	Chr27	39442552	39448787
					COALM00000082312	CHRNA7	Chr27	39448727	39466594
					COALM00000094015	CHRNA7	Chr30	11630614	11639685
					COALM00000082319	S100A1	Chr27	39623070	39625650
					COALM00000094009	GHSR	Chr30	11566919	11568453
GO:0007268	chemical synaptic transmission	5	0.000152579	0.00421434	COALM00000096517	DRD4	Chr30	41115126	41155943
					COALM00000082311	CHRNA7	Chr27	39442552	39448787
					COALM00000082312	CHRNA7	Chr27	39448727	39466594
					COALM00000094015	CHRNA7	Chr30	11630614	11639685
					COALM00000083811	NPTX2	Chr27	58409519	58432228

## Sheet: Supp9
File S9.GO enrichment analysis of genes showing high differentiation in contrast_d: freshwater lakes Vänern + Mälaren vs. population samples from the Bothnian Bay area (riverine and coastal) after excluding Kalix River
GO ID	GO Term	Count (>5)	P-Value	Corrected P-Value	GeneID	Gene name	Chromosome	Gene start	Gene end
GO:0005515	protein binding	65	6.78405e-15	7.1436e-12	COALM00000087687	GTF2IRD2	Chr28	27301456	27302343
					COALM00000099113	TFEC	Chr31	17397459	17457878
					COALM00000064745	MCM7	Chr20	45265774	45292853
					COALM00000043312	MAGI3	Chr14	15536456	15730963
					COALM00000042415	USP11	Chr13	53472262	53511064
					COALM00000039673	TNS2	Chr13	11476374	11493064
					COALM00000024685	ARSA	Chr8	35785415	35806424
					COALM00000090579	CLDND1	Chr28	71316231	71320420
					COALM00000024680	MAPK8IP2	Chr8	35729348	35786417
					COALM00000064875	LRATD1	Chr21	2639307	2650711
					COALM00000053215	MYCB	Chr17	1697119	1699857
					COALM00000027824	DDR2	Chr9	23727311	23789706
					COALM00000024400	TMEM266	Chr8	31801980	31836478
					COALM00000083248	TRAK1	Chr27	54000509	54073795
					COALM00000083809	CYTH2	Chr27	58396958	58408361
					COALM00000083808	SPHK2	Chr27	58379769	58395376
					COALM00000046004	AFF1	Chr15	8232005	8331318
					COALM00000073396	TAOK2	Chr23	73681322	73741790
					COALM00000097878	TSPAN33	Chr30	57151970	57193043
					COALM00000058056	EPHB1	Chr18	20918809	21041787
					COALM00000055588	EPHA4A	Chr17	39731007	39782508
					COALM00000027832	TPR	Chr9	23847498	23894054
					COALM00000032970	NYAP2	Chr11	1765768	1804702
					COALM00000047133	ROBO1	Chr15	24124082	24174076
					COALM00000082312	CHRNA7	Chr27	39448727	39466594
					COALM00000094010	SNX27	Chr30	11605784	11626573
					COALM00000081718	TTX-3	Chr27	31403721	31405805
					COALM00000083661	S100A1	Chr27	57330588	57334761
					COALM00000082313	SNX27	Chr27	39476342	39510086
					COALM00000024673	ZP3	Chr8	35668590	35672933
					COALM00000024672	ZP4	Chr8	35622687	35637543
					COALM00000082319	S100A1	Chr27	39623070	39625650
					COALM00000027851	AIRC	Chr9	24007320	24017553
					COALM00000055592	CCL20	Chr17	39796874	39798389
					COALM00000094015	CHRNA7	Chr30	11630614	11639685
					COALM00000082311	CHRNA7	Chr27	39442552	39448787
					COALM00000039553	SRPK1	Chr13	9050089	9091866
					COALM00000077923	STON1	Chr26	15754647	15770303
					COALM00000059401	YJEFN3	Chr18	43456933	43458428
					COALM00000080992	ABCF1	Chr27	18673813	18695684
					COALM00000108855	LOX	Chr33	40778004	40793751
					COALM00000039642	TNFRSF14	Chr13	11046090	11145369
					COALM00000039665	SARS1	Chr13	11458326	11465019
					COALM00000073409	ITGAX	Chr23	74068367	74159868
					COALM00000061062	FNTA	Chr19	23431564	23447618
					COALM00000083797	MYH10	Chr27	58316895	58361253
					COALM00000037234	SORL1	Chr12	17974116	18028515
					COALM00000055607	CA4	Chr17	40081680	40400355
					COALM00000094979	LIMD1	Chr30	21047522	21076612
					COALM00000116012	OSBP2	Chr35	21065638	21088146
					COALM00000050711	IGBP1	Chr16	19854919	19858844
					COALM00000045820	UGCG	Chr15	3921955	3957041
					COALM00000083811	NPTX2	Chr27	58409519	58432228
					COALM00000083812	BAIAP2	Chr27	58442308	58458846
					COALM00000027826	SERBP1	Chr9	23799655	23812982
					COALM00000089366	SIX3	Chr28	51877873	51883200
					COALM00000089367	B4GAT1	Chr28	51904701	51906231
					COALM00000056487	HECTD3	Chr17	53468370	53498227
					COALM00000082294	RNF115	Chr27	39245768	39251499
					COALM00000096161	USP5	Chr30	34363798	34374059
					COALM00000027849	REM2	Chr9	23970888	23984168
					COALM00000027848	MAF	Chr9	23963481	23969302
					COALM00000084391	NPHS1	Chr27	63261635	63266593
					COALM00000094009	GHSR	Chr30	11566919	11568453
					COALM00000083990	ZYX	Chr27	59627392	59643431
GO:0005886	plasma membrane	35	1.93297e-10	1.01771e-07	COALM00000056192	PTPRF	Chr17	48566218	48611305
					COALM00000043312	MAGI3	Chr14	15536456	15730963
					COALM00000039673	TNS2	Chr13	11476374	11493064
					COALM00000053218	ANKHB	Chr17	1804592	1888334
					COALM00000024400	TMEM266	Chr8	31801980	31836478
					COALM00000083809	CYTH2	Chr27	58396958	58408361
					COALM00000037234	SORL1	Chr12	17974116	18028515
					COALM00000097878	TSPAN33	Chr30	57151970	57193043
					COALM00000055588	EPHA4A	Chr17	39731007	39782508
					COALM00000047133	ROBO1	Chr15	24124082	24174076
					COALM00000082311	CHRNA7	Chr27	39442552	39448787
					COALM00000024673	ZP3	Chr8	35668590	35672933
					COALM00000024672	ZP4	Chr8	35622687	35637543
					COALM00000094015	CHRNA7	Chr30	11630614	11639685
					COALM00000097573	SLC5A7	Chr30	53229944	53235886
					COALM00000005432	NPFFR2	Chr2	34363325	34394294
					COALM00000039553	SRPK1	Chr13	9050089	9091866
					COALM00000064759	PCDH1	Chr20	46542541	46579775
					COALM00000039642	TNFRSF14	Chr13	11046090	11145369
					COALM00000055620	CA4	Chr17	40400423	40403388
					COALM00000073409	ITGAX	Chr23	74068367	74159868
					COALM00000116012	OSBP2	Chr35	21065638	21088146
					COALM00000128793	CDH7	Chr38	57054900	57116800
					COALM00000055607	CA4	Chr17	40081680	40400355
					COALM00000024123	CDH13	Chr8	26264971	26492887
					COALM00000094979	LIMD1	Chr30	21047522	21076612
					COALM00000061062	FNTA	Chr19	23431564	23447618
					COALM00000094009	GHSR	Chr30	11566919	11568453
					COALM00000083812	BAIAP2	Chr27	58442308	58458846
					COALM00000027826	SERBP1	Chr9	23799655	23812982
					COALM00000027824	DDR2	Chr9	23727311	23789706
					COALM00000027849	REM2	Chr9	23970888	23984168
					COALM00000084391	NPHS1	Chr27	63261635	63266593
					COALM00000027847	CARMIL3	Chr9	23925894	23944244
					COALM00000058056	EPHB1	Chr18	20918809	21041787
GO:0005737	cytoplasm	27	7.77509e-06	0.000629782	COALM00000043312	MAGI3	Chr14	15536456	15730963
					COALM00000024680	MAPK8IP2	Chr8	35729348	35786417
					COALM00000083809	CYTH2	Chr27	58396958	58408361
					COALM00000083808	SPHK2	Chr27	58379769	58395376
					COALM00000073396	TAOK2	Chr23	73681322	73741790
					COALM00000055588	EPHA4A	Chr17	39731007	39782508
					COALM00000027832	TPR	Chr9	23847498	23894054
					COALM00000047133	ROBO1	Chr15	24124082	24174076
					COALM00000083661	S100A1	Chr27	57330588	57334761
					COALM00000082319	S100A1	Chr27	39623070	39625650
					COALM00000027851	AIRC	Chr9	24007320	24017553
					COALM00000039553	SRPK1	Chr13	9050089	9091866
					COALM00000064875	LRATD1	Chr21	2639307	2650711
					COALM00000083248	TRAK1	Chr27	54000509	54073795
					COALM00000083208	CPQ	Chr27	53532747	53567551
					COALM00000039665	SARS1	Chr13	11458326	11465019
					COALM00000061062	FNTA	Chr19	23431564	23447618
					COALM00000083797	MYH10	Chr27	58316895	58361253
					COALM00000024123	CDH13	Chr8	26264971	26492887
					COALM00000094979	LIMD1	Chr30	21047522	21076612
					COALM00000050711	IGBP1	Chr16	19854919	19858844
					COALM00000083812	BAIAP2	Chr27	58442308	58458846
					COALM00000027826	SERBP1	Chr9	23799655	23812982
					COALM00000027848	MAF	Chr9	23963481	23969302
					COALM00000097886	SLC26A5	Chr30	57181872	57197864
					COALM00000027847	CARMIL3	Chr9	23925894	23944244
					COALM00000083990	ZYX	Chr27	59627392	59643431
GO:0005829	cytosol	26	0.000121633	0.0032841	COALM00000064745	MCM7	Chr20	45265774	45292853
					COALM00000042415	USP11	Chr13	53472262	53511064
					COALM00000024400	TMEM266	Chr8	31801980	31836478
					COALM00000083809	CYTH2	Chr27	58396958	58408361
					COALM00000083808	SPHK2	Chr27	58379769	58395376
					COALM00000073396	TAOK2	Chr23	73681322	73741790
					COALM00000094010	SNX27	Chr30	11605784	11626573
					COALM00000082313	SNX27	Chr27	39476342	39510086
					COALM00000027851	AIRC	Chr9	24007320	24017553
					COALM00000058056	EPHB1	Chr18	20918809	21041787
					COALM00000039553	SRPK1	Chr13	9050089	9091866
					COALM00000080992	ABCF1	Chr27	18673813	18695684
					COALM00000039665	SARS1	Chr13	11458326	11465019
					COALM00000061062	FNTA	Chr19	23431564	23447618
					COALM00000083797	MYH10	Chr27	58316895	58361253
					COALM00000021765	IQSEC3	Chr7	37230083	37273370
					COALM00000094979	LIMD1	Chr30	21047522	21076612
					COALM00000116012	OSBP2	Chr35	21065638	21088146
					COALM00000050711	IGBP1	Chr16	19854919	19858844
					COALM00000083812	BAIAP2	Chr27	58442308	58458846
					COALM00000027826	SERBP1	Chr9	23799655	23812982
					COALM00000027824	DDR2	Chr9	23727311	23789706
					COALM00000082294	RNF115	Chr27	39245768	39251499
					COALM00000096161	USP5	Chr30	34363798	34374059
					COALM00000024662	CHKA	Chr8	35548222	35573258
					COALM00000083990	ZYX	Chr27	59627392	59643431
GO:0005634	nucleus	25	0.000440588	0.00786337	COALM00000087687	GTF2IRD2	Chr28	27301456	27302343
					COALM00000064745	MCM7	Chr20	45265774	45292853
					COALM00000043312	MAGI3	Chr14	15536456	15730963
					COALM00000042415	USP11	Chr13	53472262	53511064
					COALM00000053215	MYCB	Chr17	1697119	1699857
					COALM00000083808	SPHK2	Chr27	58379769	58395376
					COALM00000046004	AFF1	Chr15	8232005	8331318
					COALM00000090575	OLPB	Chr28	71292149	71305887
					COALM00000027832	TPR	Chr9	23847498	23894054
					COALM00000081718	TTX-3	Chr27	31403721	31405805
					COALM00000083661	S100A1	Chr27	57330588	57334761
					COALM00000082319	S100A1	Chr27	39623070	39625650
					COALM00000039553	SRPK1	Chr13	9050089	9091866
					COALM00000077923	STON1	Chr26	15754647	15770303
					COALM00000083248	TRAK1	Chr27	54000509	54073795
					COALM00000108855	LOX	Chr33	40778004	40793751
					COALM00000039665	SARS1	Chr13	11458326	11465019
					COALM00000083797	MYH10	Chr27	58316895	58361253
					COALM00000094979	LIMD1	Chr30	21047522	21076612
					COALM00000027826	SERBP1	Chr9	23799655	23812982
					COALM00000089366	SIX3	Chr28	51877873	51883200
					COALM00000082301	ASH1L	Chr27	39255876	39307602
					COALM00000096161	USP5	Chr30	34363798	34374059
					COALM00000027848	MAF	Chr9	23963481	23969302
					COALM00000083990	ZYX	Chr27	59627392	59643431
GO:0005887	integral component of plasma membrane	17	3.27916e-08	8.63239e-06	COALM00000005432	NPFFR2	Chr2	34363325	34394294
					COALM00000037234	SORL1	Chr12	17974116	18028515
					COALM00000064759	PCDH1	Chr20	46542541	46579775
					COALM00000097878	TSPAN33	Chr30	57151970	57193043
					COALM00000055588	EPHA4A	Chr17	39731007	39782508
					COALM00000084391	NPHS1	Chr27	63261635	63266593
					COALM00000047133	ROBO1	Chr15	24124082	24174076
					COALM00000058056	EPHB1	Chr18	20918809	21041787
					COALM00000096915	TMPRSS9	Chr30	46550351	46555276
					COALM00000027824	DDR2	Chr9	23727311	23789706
					COALM00000082311	CHRNA7	Chr27	39442552	39448787
					COALM00000082312	CHRNA7	Chr27	39448727	39466594
					COALM00000094015	CHRNA7	Chr30	11630614	11639685
					COALM00000053218	ANKHB	Chr17	1804592	1888334
					COALM00000097886	SLC26A5	Chr30	57181872	57197864
					COALM00000024400	TMEM266	Chr8	31801980	31836478
					COALM00000056192	PTPRF	Chr17	48566218	48611305
GO:0070062	extracellular exosome	17	9.1727e-06	0.000643924	COALM00000058056	EPHB1	Chr18	20918809	21041787
					COALM00000037234	SORL1	Chr12	17974116	18028515
					COALM00000056192	PTPRF	Chr17	48566218	48611305
					COALM00000083208	CPQ	Chr27	53532747	53567551
					COALM00000083812	BAIAP2	Chr27	58442308	58458846
					COALM00000039665	SARS1	Chr13	11458326	11465019
					COALM00000073409	ITGAX	Chr23	74068367	74159868
					COALM00000089367	B4GAT1	Chr28	51904701	51906231
					COALM00000083797	MYH10	Chr27	58316895	58361253
					COALM00000024685	ARSA	Chr8	35785415	35806424
					COALM00000055607	CA4	Chr17	40081680	40400355
					COALM00000084391	NPHS1	Chr27	63261635	63266593
					COALM00000024123	CDH13	Chr8	26264971	26492887
					COALM00000082287	SCAMP3	Chr27	39238501	39243838
					COALM00000027851	AIRC	Chr9	24007320	24017553
					COALM00000027824	DDR2	Chr9	23727311	23789706
					COALM00000027826	SERBP1	Chr9	23799655	23812982
GO:0016020	membrane	14	0.00043451	0.00786337	COALM00000083809	CYTH2	Chr27	58396958	58408361
					COALM00000045820	UGCG	Chr15	3921955	3957041
					COALM00000077923	STON1	Chr26	15754647	15770303
					COALM00000059401	YJEFN3	Chr18	43456933	43458428
					COALM00000080992	ABCF1	Chr27	18673813	18695684
					COALM00000064745	MCM7	Chr20	45265774	45292853
					COALM00000043312	MAGI3	Chr14	15536456	15730963
					COALM00000089367	B4GAT1	Chr28	51904701	51906231
					COALM00000037234	SORL1	Chr12	17974116	18028515
					COALM00000083808	SPHK2	Chr27	58379769	58395376
					COALM00000055607	CA4	Chr17	40081680	40400355
					COALM00000116012	OSBP2	Chr35	21065638	21088146
					COALM00000027851	AIRC	Chr9	24007320	24017553
					COALM00000027826	SERBP1	Chr9	23799655	23812982
GO:0005524	ATP binding	13	4.95182e-05	0.00185398	COALM00000058056	EPHB1	Chr18	20918809	21041787
					COALM00000083808	SPHK2	Chr27	58379769	58395376
					COALM00000080992	ABCF1	Chr27	18673813	18695684
					COALM00000073396	TAOK2	Chr23	73681322	73741790
					COALM00000055588	EPHA4A	Chr17	39731007	39782508
					COALM00000064745	MCM7	Chr20	45265774	45292853
					COALM00000039665	SARS1	Chr13	11458326	11465019
					COALM00000043312	MAGI3	Chr14	15536456	15730963
					COALM00000027824	DDR2	Chr9	23727311	23789706
					COALM00000083797	MYH10	Chr27	58316895	58361253
					COALM00000039553	SRPK1	Chr13	9050089	9091866
					COALM00000024662	CHKA	Chr8	35548222	35573258
					COALM00000027851	AIRC	Chr9	24007320	24017553
GO:0042803	protein homodimerization activity	12	7.46833e-08	1.31069e-05	COALM00000083208	CPQ	Chr27	53532747	53567551
					COALM00000027832	TPR	Chr9	23847498	23894054
					COALM00000039665	SARS1	Chr13	11458326	11465019
					COALM00000068747	EXT1B	Chr22	23506668	23836036
					COALM00000027824	DDR2	Chr9	23727311	23789706
					COALM00000082311	CHRNA7	Chr27	39442552	39448787
					COALM00000083661	S100A1	Chr27	57330588	57334761
					COALM00000092011	AADAT	Chr29	15140732	15146453
					COALM00000094015	CHRNA7	Chr30	11630614	11639685
					COALM00000024123	CDH13	Chr8	26264971	26492887
					COALM00000082319	S100A1	Chr27	39623070	39625650
					COALM00000024400	TMEM266	Chr8	31801980	31836478
GO:0007165	signal transduction	12	6.17063e-06	0.000590698	COALM00000068747	EXT1B	Chr22	23506668	23836036
					COALM00000043312	MAGI3	Chr14	15536456	15730963
					COALM00000027824	DDR2	Chr9	23727311	23789706
					COALM00000094010	SNX27	Chr30	11605784	11626573
					COALM00000082311	CHRNA7	Chr27	39442552	39448787
					COALM00000082312	CHRNA7	Chr27	39448727	39466594
					COALM00000082313	SNX27	Chr27	39476342	39510086
					COALM00000027849	REM2	Chr9	23970888	23984168
					COALM00000094015	CHRNA7	Chr30	11630614	11639685
					COALM00000055592	CCL20	Chr17	39796874	39798389
					COALM00000083990	ZYX	Chr27	59627392	59643431
					COALM00000050711	IGBP1	Chr16	19854919	19858844
GO:0043005	neuron projection	11	7.724e-10	2.71113e-07	COALM00000058056	EPHB1	Chr18	20918809	21041787
					COALM00000056192	PTPRF	Chr17	48566218	48611305
					COALM00000073396	TAOK2	Chr23	73681322	73741790
					COALM00000055588	EPHA4A	Chr17	39731007	39782508
					COALM00000082312	CHRNA7	Chr27	39448727	39466594
					COALM00000082311	CHRNA7	Chr27	39442552	39448787
					COALM00000083661	S100A1	Chr27	57330588	57334761
					COALM00000094015	CHRNA7	Chr30	11630614	11639685
					COALM00000024123	CDH13	Chr8	26264971	26492887
					COALM00000082319	S100A1	Chr27	39623070	39625650
					COALM00000094009	GHSR	Chr30	11566919	11568453
GO:0007155	cell adhesion	9	2.66049e-06	0.00028015	COALM00000064759	PCDH1	Chr20	46542541	46579775
					COALM00000055588	EPHA4A	Chr17	39731007	39782508
					COALM00000047133	ROBO1	Chr15	24124082	24174076
					COALM00000073409	ITGAX	Chr23	74068367	74159868
					COALM00000027824	DDR2	Chr9	23727311	23789706
					COALM00000083797	MYH10	Chr27	58316895	58361253
					COALM00000054513	TNR	Chr17	25052425	25132734
					COALM00000084391	NPHS1	Chr27	63261635	63266593
					COALM00000056192	PTPRF	Chr17	48566218	48611305
GO:0009986	cell surface	9	1.55157e-05	0.000816902	COALM00000037234	SORL1	Chr12	17974116	18028515
					COALM00000097878	TSPAN33	Chr30	57151970	57193043
					COALM00000055588	EPHA4A	Chr17	39731007	39782508
					COALM00000090579	CLDND1	Chr28	71316231	71320420
					COALM00000047133	ROBO1	Chr15	24124082	24174076
					COALM00000073409	ITGAX	Chr23	74068367	74159868
					COALM00000055607	CA4	Chr17	40081680	40400355
					COALM00000054513	TNR	Chr17	25052425	25132734
					COALM00000094009	GHSR	Chr30	11566919	11568453
GO:0000122	negative regulation of transcription by RNA polymerase II	9	0.000188157	0.00460499	COALM00000099281	AEBP2	Chr31	20016772	20035044
					COALM00000027832	TPR	Chr9	23847498	23894054
					COALM00000039665	SARS1	Chr13	11458326	11465019
					COALM00000099113	TFEC	Chr31	17397459	17457878
					COALM00000083661	S100A1	Chr27	57330588	57334761
					COALM00000027848	MAF	Chr9	23963481	23969302
					COALM00000082319	S100A1	Chr27	39623070	39625650
					COALM00000053215	MYCB	Chr17	1697119	1699857
					COALM00000050711	IGBP1	Chr16	19854919	19858844
GO:0000981	DNA-binding transcription factor activity, RNA polymerase II-specific	9	0.000269389	0.00578912	COALM00000099113	TFEC	Chr31	17397459	17457878
					COALM00000087687	GTF2IRD2	Chr28	27301456	27302343
					COALM00000090575	OLPB	Chr28	71292149	71305887
					COALM00000099281	AEBP2	Chr31	20016772	20035044
					COALM00000089366	SIX3	Chr28	51877873	51883200
					COALM00000081718	TTX-3	Chr27	31403721	31405805
					COALM00000082301	ASH1L	Chr27	39255876	39307602
					COALM00000027848	MAF	Chr9	23963481	23969302
					COALM00000053215	MYCB	Chr17	1697119	1699857
GO:0005912	adherens junction	7	1.33624e-07	2.01008e-05	COALM00000083809	CYTH2	Chr27	58396958	58408361
					COALM00000097878	TSPAN33	Chr30	57151970	57193043
					COALM00000055588	EPHA4A	Chr17	39731007	39782508
					COALM00000083812	BAIAP2	Chr27	58442308	58458846
					COALM00000128793	CDH7	Chr38	57054900	57116800
					COALM00000094979	LIMD1	Chr30	21047522	21076612
					COALM00000083990	ZYX	Chr27	59627392	59643431
GO:0007411	axon guidance	7	1.37629e-06	0.000161026	COALM00000058056	EPHB1	Chr18	20918809	21041787
					COALM00000055588	EPHA4A	Chr17	39731007	39782508
					COALM00000047133	ROBO1	Chr15	24124082	24174076
					COALM00000083797	MYH10	Chr27	58316895	58361253
					COALM00000081718	TTX-3	Chr27	31403721	31405805
					COALM00000054513	TNR	Chr17	25052425	25132734
					COALM00000068747	EXT1B	Chr22	23506668	23836036
GO:0098978	glutamatergic synapse	7	2.66973e-05	0.00112449	COALM00000058056	EPHB1	Chr18	20918809	21041787
					COALM00000055588	EPHA4A	Chr17	39731007	39782508
					COALM00000083812	BAIAP2	Chr27	58442308	58458846
					COALM00000083797	MYH10	Chr27	58316895	58361253
					COALM00000054513	TNR	Chr17	25052425	25132734
					COALM00000083811	NPTX2	Chr27	58409519	58432228
					COALM00000094009	GHSR	Chr30	11566919	11568453
GO:0001540	amyloid-beta binding	6	6.38206e-08	1.31069e-05	COALM00000037234	SORL1	Chr12	17974116	18028515
					COALM00000055588	EPHA4A	Chr17	39731007	39782508
					COALM00000073409	ITGAX	Chr23	74068367	74159868
					COALM00000082311	CHRNA7	Chr27	39442552	39448787
					COALM00000094015	CHRNA7	Chr30	11630614	11639685
					COALM00000024680	MAPK8IP2	Chr8	35729348	35786417
GO:0005925	focal adhesion	6	0.000554382	0.00898098	COALM00000027824	DDR2	Chr9	23727311	23789706
					COALM00000039673	TNS2	Chr13	11476374	11493064
					COALM00000084391	NPHS1	Chr27	63261635	63266593
					COALM00000024123	CDH13	Chr8	26264971	26492887
					COALM00000094979	LIMD1	Chr30	21047522	21076612
					COALM00000083990	ZYX	Chr27	59627392	59643431
GO:0008360	regulation of cell shape	5	3.68357e-05	0.00149185	COALM00000083797	MYH10	Chr27	58316895	58361253
					COALM00000097886	SLC26A5	Chr30	57181872	57197864
					COALM00000083812	BAIAP2	Chr27	58442308	58458846
					COALM00000094979	LIMD1	Chr30	21047522	21076612
					COALM00000073396	TAOK2	Chr23	73681322	73741790
GO:0031901	early endosome membrane	5	5.10593e-05	0.00185398	COALM00000094010	SNX27	Chr30	11605784	11626573
					COALM00000055588	EPHA4A	Chr17	39731007	39782508
					COALM00000058056	EPHB1	Chr18	20918809	21041787
					COALM00000082313	SNX27	Chr27	39476342	39510086
					COALM00000037234	SORL1	Chr12	17974116	18028515

## Sheet: Supp10
File S10. GO enrichment analysis of overlapping genes showing high differentiation between contrast_c: freshwater Kalix River vs. all other population samples from the Bothnian Bay area (riverine and coastal) and contrast_d: freshwater lakes Vänern + Mälaren vs. population samples from the Bothnian Bay area (riverine and coastal) after excluding Kalix River
GO ID	GO Term	Count (>5)	P-Value	Corrected P-Value	GeneID	Gene name	Chromosome	Gene start	Gene end
GO:0005515	protein binding	14	1.23058e-05	0.000204513	COALM00000094015	CHRNA7	Chr30	11630614	11639685
					COALM00000094010	SNX27	Chr30	11605784	11626573
					COALM00000083811	NPTX2	Chr27	58409519	58432228
					COALM00000039642	TNFRSF14	Chr13	11046090	11145369
					COALM00000083797	MYH10	Chr27	58316895	58361253
					COALM00000082311	CHRNA7	Chr27	39442552	39448787
					COALM00000082312	CHRNA7	Chr27	39448727	39466594
					COALM00000082313	SNX27	Chr27	39476342	39510086
					COALM00000055607	CA4	Chr17	40081680	40400355
					COALM00000083812	BAIAP2	Chr27	58442308	58458846
					COALM00000082319	S100A1	Chr27	39623070	39625650
					COALM00000094009	GHSR	Chr30	11566919	11568453
					COALM00000090579	CLDND1	Chr28	71316231	71320420
					COALM00000064745	MCM7	Chr20	45265774	45292853
GO:0005886	plasma membrane	7	0.00208071	0.00953925	COALM00000064759	PCDH1	Chr20	46542541	46579775
					COALM00000039642	TNFRSF14	Chr13	11046090	11145369
					COALM00000082311	CHRNA7	Chr27	39442552	39448787
					COALM00000094015	CHRNA7	Chr30	11630614	11639685
					COALM00000094009	GHSR	Chr30	11566919	11568453
					COALM00000083812	BAIAP2	Chr27	58442308	58458846
					COALM00000055607	CA4	Chr17	40081680	40400355
GO:0043005	neuron projection	5	2.72625e-07	1.35404e-05	COALM00000094015	CHRNA7	Chr30	11630614	11639685
					COALM00000082319	S100A1	Chr27	39623070	39625650
					COALM00000094009	GHSR	Chr30	11566919	11568453
					COALM00000082312	CHRNA7	Chr27	39448727	39466594
					COALM00000082311	CHRNA7	Chr27	39442552	39448787
GO:0007165	signal transduction	5	5.53881e-05	0.000500171	COALM00000094010	SNX27	Chr30	11605784	11626573
					COALM00000082311	CHRNA7	Chr27	39442552	39448787
					COALM00000082312	CHRNA7	Chr27	39448727	39466594
					COALM00000082313	SNX27	Chr27	39476342	39510086
					COALM00000094015	CHRNA7	Chr30	11630614	11639685
